# Supplementary material for: The Hippo-YAP signaling pathway drives CD24-mediated immune evasion in esophageal squamous cell carcinoma via macrophage phagocytosis
Source: Oncogene. 2024 Jan 2;43(7):495–510. doi: 10.1038/s41388-023-02923-z (PMC10857940; doi:10.1038/s41388-023-02923-z)
Supplement: Supplementary file 2 — Dataset 1 [file 41388_2023_2923_MOESM2_ESM.xlsx]

## Sheet: Sheet 1
gene_id	chr	start	end	strand	gene_name	transcript_id	GO	KEGG	KO_ENTRY	EC	Description	trans_type	FPKM.KO1	FPKM.KO2	FPKM.KO3	FPKM.WT1	FPKM.WT2	FPKM.WT3	fc	log2.fc.	pval	qval	regulation	significant
ENSG00000000003	chrX	100627109	100637104	-	TSPAN6	ENST00000612152;ENST00000373020;ENST00000614008;ENST00000496771;ENST00000494424	GO:0005515(protein binding);GO:0005887(integral component of plasma membrane);GO:0007166(cell surface receptor signaling pathway);GO:0016020(membrane);GO:0016021(integral component of membrane);GO:0039532(negative regulation of viral-induced cytoplasmic pattern recognition receptor signaling pathway);GO:0043123(positive regulation of I-kappaB kinase/NF-kappaB signaling);GO:0070062(extracellular e…		K17295		tetraspanin 6 [Source:HGNC Symbol;Acc:HGNC:11858]	protein_coding;processed_transcript	1e-04	1e-04	1e-04	1e-04	1e-04	1e-04	1	0	1	1	no	no
ENSG00000000005	chrX	100584936	100599885	+	TNMD	ENST00000373031;ENST00000485971	GO:0001886(endothelial cell morphogenesis);GO:0001937(negative regulation of endothelial cell proliferation);GO:0005515(protein binding);GO:0005634(nucleus);GO:0005635(nuclear envelope);GO:0005737(cytoplasm);GO:0016020(membrane);GO:0016021(integral component of membrane);GO:0016525(negative regulation of angiogenesis);GO:0030948(negative regulation of vascular endothelial growth factor receptor s…				tenomodulin [Source:HGNC Symbol;Acc:HGNC:17757]	protein_coding;processed_transcript	1e-04	1e-04	1e-04	1e-04	1e-04	1e-04	1	0	1	1	no	no
ENSG00000000419	chr20	50934867	50958550	-	DPM1	ENST00000371588;ENST00000466152;ENST00000371582;ENST00000494752;ENST00000371584;ENST00000413082	GO:0004169(dolichyl-phosphate-mannose-protein mannosyltransferase activity);GO:0004582(dolichyl-phosphate beta-D-mannosyltransferase activity);GO:0005515(protein binding);GO:0005537(mannose binding);GO:0005634(nucleus);GO:0005783(endoplasmic reticulum);GO:0005789(endoplasmic reticulum membrane);GO:0006486(protein glycosylation);GO:0006506(GPI anchor biosynthetic process);GO:0016020(membrane);GO:0…	00510(N-Glycan biosynthesis);00510(N-Glycan biosynthesis)	K00721	EC:2.4.1.83	dolichyl-phosphate mannosyltransferase subunit 1, catalytic [Source:HGNC Symbol;Acc:HGNC:3005]	protein_coding;processed_transcript	48.7060336710853	47.866273094449	41.4226566230323	54.0213417183099	55.9296717373654	54.7762318533554	0.83771790835017	-0.25546357976721	0.128412477013372	0.376605533415407	down	no
ENSG00000000457	chr1	169849631	169894267	-	SCYL3	ENST00000367771;ENST00000367770;ENST00000367772;ENST00000423670;ENST00000470238	GO:0004672(protein kinase activity);GO:0005515(protein binding);GO:0005524(ATP binding);GO:0005737(cytoplasm);GO:0005794(Golgi apparatus);GO:0006468(protein phosphorylation);GO:0016477(cell migration);GO:0030027(lamellipodium);GO:0042995(cell projection);GO:0042995(cell projection)		K17542		SCY1 like pseudokinase 3 [Source:HGNC Symbol;Acc:HGNC:19285]	protein_coding;processed_transcript	1.48373959000436	1.46861871858201	1.37477892982711	1.11054811390382	1.12405104387622	1.17057894174052	1.27075210516088	0.345682620794343	0.442342214653516	0.713828763286116	up	no
ENSG00000000460	chr1	169662007	169854080	+	C1orf112	ENST00000498289;ENST00000472795;ENST00000359326;ENST00000496973;ENST00000481744;ENST00000466580;ENST00000459772;ENST00000286031;ENST00000413811					chromosome 1 open reading frame 112 [Source:HGNC Symbol;Acc:HGNC:25565]	processed_transcript;protein_coding;nonsense_mediated_decay	3.97680013149079	3.10651352596315	5.24590378693467	5.46212708358459	5.47296005678392	5.10104645259631	0.768839781292265	-0.37924510894707	0.110451398237143	0.34599664867323	down	no
ENSG00000000938	chr1	27612064	27635185	-	FGR	ENST00000374005;ENST00000399173;ENST00000374004;ENST00000374003;ENST00000457296;ENST00000475472;ENST00000468038	GO:0000166(nucleotide binding);GO:0001784(phosphotyrosine residue binding);GO:0002376(immune system process);GO:0002768(immune response-regulating cell surface receptor signaling pathway);GO:0004672(protein kinase activity);GO:0004713(protein tyrosine kinase activity);GO:0004715(non-membrane spanning protein tyrosine kinase activity);GO:0005102(signaling receptor binding);GO:0005515(protein bindi…	04062(Chemokine signaling pathway);04062(Chemokine signaling pathway)	K08891	EC:2.7.10.2	FGR proto-oncogene, Src family tyrosine kinase [Source:HGNC Symbol;Acc:HGNC:3697]	protein_coding;processed_transcript	0.00870631046717918	0.0455447794204613	0.0148871203429923	1e-04	1e-04	1e-04	230.460700768776	7.84837694633032	1	1	up	no
ENSG00000000971	chr1	196651878	196747504	+	CFH	ENST00000367429;ENST00000630130;ENST00000496761;ENST00000359637;ENST00000466229;ENST00000470918	GO:0002376(immune system process);GO:0005515(protein binding);GO:0005576(extracellular region);GO:0005615(extracellular space);GO:0006956(complement activation);GO:0006957(complement activation, alternative pathway);GO:0008201(heparin binding);GO:0016032(viral process);GO:0030449(regulation of complement activation);GO:0043395(heparan sulfate proteoglycan binding);GO:0045087(innate immune respons…	04610(Complement and coagulation cascades);05150(Staphylococcus aureus infection);05150(Staphylococcus aureus infection)	K04004		complement factor H [Source:HGNC Symbol;Acc:HGNC:4883]	protein_coding;processed_transcript;retained_intron	1e-04	1e-04	0.00618144628606507	1e-04	1e-04	0.00492080171884592	1.24618109359315	0.317513734368851	1	1	up	no
ENSG00000001036	chr6	143494811	143511690	-	FUCA2	ENST00000002165;ENST00000451668;ENST00000367585	GO:0004560(alpha-L-fucosidase activity);GO:0005515(protein binding);GO:0005576(extracellular region);GO:0005615(extracellular space);GO:0005764(lysosome);GO:0005788(endoplasmic reticulum lumen);GO:0005975(carbohydrate metabolic process);GO:0006004(fucose metabolic process);GO:0008152(metabolic process);GO:0009617(response to bacterium);GO:0016139(glycoside catabolic process);GO:0016787(hydrolase …	00511(Other glycan degradation);00511(Other glycan degradation)	K01206	EC:3.2.1.51	alpha-L-fucosidase 2 [Source:HGNC Symbol;Acc:HGNC:4008]	protein_coding;processed_transcript	32.4637173233083	28.8330661059792	43.6575156373076	38.9898607812388	40.4950080665951	40.1290419405657	0.877442250444116	-0.188623918461102	0.259171281964349	0.551991768747771	down	no
ENSG00000001084	chr6	53497341	53548206	-	GCLC	ENST00000509541;ENST00000650454;ENST00000229416;ENST00000616923;ENST00000515580;ENST00000643939;ENST00000513939;ENST00000510837;ENST00000504353;ENST00000514373;ENST00000504525;ENST00000514004;ENST00000505294;ENST00000514933;ENST00000505197	GO:0000166(nucleotide binding);GO:0000287(magnesium ion binding);GO:0003824(catalytic activity);GO:0004357(glutamate-cysteine ligase activity);GO:0005524(ATP binding);GO:0005829(cytosol);GO:0006534(cysteine metabolic process);GO:0006536(glutamate metabolic process);GO:0006749(glutathione metabolic process);GO:0006750(glutathione biosynthetic process);GO:0006979(response to oxidative stress);GO:00…	00270(Cysteine and methionine metabolism);00480(Glutathione metabolism);04216(Ferroptosis);04216(Ferroptosis)			glutamate-cysteine ligase catalytic subunit [Source:HGNC Symbol;Acc:HGNC:4311]	protein_coding;retained_intron;nonsense_mediated_decay;processed_transcript	7.98371511889891	10.648072426787	13.9357143165626	8.81225902683322	9.58567853585473	8.96976842759658	1.18999750559327	0.250958549439105	0.458580144060625	0.723902941011132	up	no
ENSG00000001167	chr6	41072945	41099976	+	NFYA	ENST00000341376;ENST00000353205	GO:0000978(RNA polymerase II proximal promoter sequence-specific DNA binding);GO:0000980(RNA polymerase II distal enhancer sequence-specific DNA binding);GO:0000981(DNA-binding transcription factor activity, RNA polymerase II-specific);GO:0003677(DNA binding);GO:0003700(DNA-binding transcription factor activity);GO:0005515(protein binding);GO:0005634(nucleus);GO:0005654(nucleoplasm);GO:0006355(re…	04612(Antigen processing and presentation);05152(Tuberculosis);05152(Tuberculosis)	K08064		nuclear transcription factor Y subunit alpha [Source:HGNC Symbol;Acc:HGNC:7804]	protein_coding	4.11169950249278	5.90892267829966	5.99752573182892	5.41492288428234	5.74236882681711	4.13261644660194	1.04762878543212	0.0671276059138114	0.995613635037825	0.999526583101691	up	no
ENSG00000001460	chr1	24356999	24416934	-	STPG1	ENST00000337248;ENST00000374409;ENST00000003583;ENST00000468303;ENST00000497384;ENST00000438866;ENST00000435187;ENST00000483261;ENST00000498488;ENST00000483528;ENST00000475760;ENST00000492753	GO:0003674(molecular_function);GO:0005634(nucleus);GO:0005737(cytoplasm);GO:0005739(mitochondrion);GO:0006915(apoptotic process);GO:0043065(positive regulation of apoptotic process);GO:0090073(positive regulation of protein homodimerization activity);GO:1902110(positive regulation of mitochondrial membrane permeability involved in apoptotic process);GO:1902110(positive regulation of mitochondrial…				sperm tail PG-rich repeat containing 1 [Source:HGNC Symbol;Acc:HGNC:28070]	protein_coding;processed_transcript	1.88810159193984	2.55916124638703	1.33247550005875	0.882808683233463	1.40740397732346	0.896980656209611	1.81342572098804	0.858717652858855	0.0344974002561508	0.175152042663201	up	no
ENSG00000001461	chr1	24415802	24472976	+	NIPAL3	ENST00000374399;ENST00000003912;ENST00000488155;ENST00000358028;ENST00000339255;ENST00000475663;ENST00000432012	GO:0005515(protein binding);GO:0015095(magnesium ion transmembrane transporter activity);GO:0015693(magnesium ion transport);GO:0016020(membrane);GO:0016021(integral component of membrane);GO:1903830(magnesium ion transmembrane transport);GO:1903830(magnesium ion transmembrane transport)		K22733		NIPA like domain containing 3 [Source:HGNC Symbol;Acc:HGNC:25233]	protein_coding;processed_transcript	4.22000560334185	5.20060914208174	3.49928378022563	3.2009341408046	3.43741468742018	3.48883198424862	1.275764575047	0.351362123970471	0.270975950769522	0.565248653066895	up	no
ENSG00000001497	chrX	65512582	65534775	-	LAS1L	ENST00000374807;ENST00000374811;ENST00000374804;ENST00000484069;ENST00000469091	GO:0000460(maturation of 5.8S rRNA);GO:0000470(maturation of LSU-rRNA);GO:0003723(RNA binding);GO:0005634(nucleus);GO:0005654(nucleoplasm);GO:0005730(nucleolus);GO:0005737(cytoplasm);GO:0006364(rRNA processing);GO:0016020(membrane);GO:0030687(preribosome, large subunit precursor);GO:0071339(MLL1 complex);GO:0071339(MLL1 complex)		K16912		LAS1 like, ribosome biogenesis factor [Source:HGNC Symbol;Acc:HGNC:25726]	protein_coding;nonsense_mediated_decay	15.2081410332797	16.1836136664877	24.0676167956701	25.5546059196636	25.6625293884416	28.4810494847021	0.695867435872174	-0.523115598907285	0.0129850261311923	0.0956218116473411	down	no
ENSG00000001561	chr6	46129989	46146688	+	ENPP4	ENST00000321037	GO:0003824(catalytic activity);GO:0005886(plasma membrane);GO:0007596(blood coagulation);GO:0007599(hemostasis);GO:0016020(membrane);GO:0016021(integral component of membrane);GO:0016787(hydrolase activity);GO:0030194(positive regulation of blood coagulation);GO:0043312(neutrophil degranulation);GO:0046130(purine ribonucleoside catabolic process);GO:0046872(metal ion binding);GO:0047710(bis(5'-ad…	00230(Purine metabolism)	K18424	EC:3.6.1.29	ectonucleotide pyrophosphatase/phosphodiesterase 4 [Source:HGNC Symbol;Acc:HGNC:3359]	protein_coding	1e-04	1e-04	1e-04	1e-04	1e-04	1e-04	1	0	1	1	no	no
ENSG00000001617	chr3	50155045	50189075	+	SEMA3F	ENST00000414301;ENST00000450338;ENST00000413852;ENST00000002829;ENST00000426511;ENST00000434342;ENST00000420831;ENST00000493743;ENST00000470737	GO:0001755(neural crest cell migration);GO:0005515(protein binding);GO:0005576(extracellular region);GO:0005615(extracellular space);GO:0005887(integral component of plasma membrane);GO:0007411(axon guidance);GO:0021612(facial nerve structural organization);GO:0021637(trigeminal nerve structural organization);GO:0021675(nerve development);GO:0021785(branchiomotor neuron axon guidance);GO:0030215(…	04360(Axon guidance);04360(Axon guidance)	K06840		semaphorin 3F [Source:HGNC Symbol;Acc:HGNC:10728]	protein_coding;retained_intron	5.68180140074596	6.28542587588065	4.97711316639039	6.75493797575632	6.55761742664733	6.90035648756734	0.838292895909978	-0.254473691478253	0.189365959747601	0.467923221928352	down	no
ENSG00000001626	chr7	117465784	117715948	+	CFTR	ENST00000546407;ENST00000446805;ENST00000003084;ENST00000647639;ENST00000647978;ENST00000648260;ENST00000649406;ENST00000649850;ENST00000426809;ENST00000649781;ENST00000472848;ENST00000647720;ENST00000468795;ENST00000600166;ENST00000429014;ENST00000608965;ENST00000610149;ENST00000621535	GO:0000166(nucleotide binding);GO:0005254(chloride channel activity);GO:0005260(intracellularly ATP-gated chloride channel activity);GO:0005515(protein binding);GO:0005524(ATP binding);GO:0005634(nucleus);GO:0005737(cytoplasm);GO:0005765(lysosomal membrane);GO:0005768(endosome);GO:0005769(early endosome);GO:0005783(endoplasmic reticulum);GO:0005789(endoplasmic reticulum membrane);GO:0005829(cytos…	02010(ABC transporters);04024(cAMP signaling pathway);04152(AMPK signaling pathway);04530(Tight junction);04971(Gastric acid secretion);04972(Pancreatic secretion);04976(Bile secretion);05110(Vibrio cholerae infection);05110(Vibrio cholerae infection)			cystic fibrosis transmembrane conductance regulator [Source:HGNC Symbol;Acc:HGNC:1884]	processed_transcript;protein_coding;nonsense_mediated_decay;retained_intron	0.0150748057369153	0.00931550476292412	0.0876587242855614	0.0459739201541261	0.0329639887616397	0.0335976893931285	0.995676359029452	-0.00625121915983261	1	1	down	no
ENSG00000001629	chr7	92245974	92401383	+	ANKIB1	ENST00000265742;ENST00000442183;ENST00000439883;ENST00000486698;ENST00000413588;ENST00000422095;ENST00000465883	GO:0000151(ubiquitin ligase complex);GO:0000209(protein polyubiquitination);GO:0004842(ubiquitin-protein transferase activity);GO:0005515(protein binding);GO:0005737(cytoplasm);GO:0006511(ubiquitin-dependent protein catabolic process);GO:0016567(protein ubiquitination);GO:0016740(transferase activity);GO:0031624(ubiquitin conjugating enzyme binding);GO:0032436(positive regulation of proteasomal u…		K11967	EC:2.3.2.31	ankyrin repeat and IBR domain containing 1 [Source:HGNC Symbol;Acc:HGNC:22215]	protein_coding;nonsense_mediated_decay;processed_transcript;retained_intron	10.6518400801191	12.0738731910949	10.6928216987414	9.75214732385979	8.97854605657058	7.66471433265665	1.26607383122126	0.340361538124056	0.218459315545525	0.503949720189998	up	no
ENSG00000001630	chr7	92112153	92134803	-	CYP51A1	ENST00000003100;ENST00000450723;ENST00000422867;ENST00000482924	GO:0004497(monooxygenase activity);GO:0005506(iron ion binding);GO:0005783(endoplasmic reticulum);GO:0005789(endoplasmic reticulum membrane);GO:0005886(plasma membrane);GO:0006629(lipid metabolic process);GO:0006694(steroid biosynthetic process);GO:0006695(cholesterol biosynthetic process);GO:0008202(steroid metabolic process);GO:0008203(cholesterol metabolic process);GO:0008398(sterol 14-demethy…	00100(Steroid biosynthesis);00100(Steroid biosynthesis)	K05917	EC:1.14.14.154	cytochrome P450 family 51 subfamily A member 1 [Source:HGNC Symbol;Acc:HGNC:2649]	protein_coding;retained_intron	40.5458810147351	37.7546338968546	44.1614379634457	38.8579614182488	39.4853116780958	36.2454673295551	1.06870842998948	0.0958683039616648	0.905983870113155	0.965933781730387	up	no
ENSG00000001631	chr7	92198969	92246166	-	KRIT1	ENST00000394507;ENST00000486261;ENST00000340022;ENST00000475770;ENST00000412043;ENST00000394505;ENST00000394503;ENST00000487168;ENST00000445516;ENST00000458177;ENST00000433016;ENST00000454017;ENST00000440209;ENST00000430102;ENST00000470309;ENST00000413688;ENST00000458493;ENST00000452773;ENST00000425919;ENST00000444960;ENST00000422347;ENST00000425073;ENST00000466166;ENST00000489087	GO:0001525(angiogenesis);GO:0001937(negative regulation of endothelial cell proliferation);GO:0005515(protein binding);GO:0005546(phosphatidylinositol-4,5-bisphosphate binding);GO:0005615(extracellular space);GO:0005737(cytoplasm);GO:0005856(cytoskeleton);GO:0005874(microtubule);GO:0005886(plasma membrane);GO:0005911(cell-cell junction);GO:0007264(small GTPase mediated signal transduction);GO:000…	04015(Rap1 signaling pathway);04015(Rap1 signaling pathway)			KRIT1, ankyrin repeat containing [Source:HGNC Symbol;Acc:HGNC:1573]	protein_coding;retained_intron;processed_transcript	6.77526870793037	6.27932661798839	5.29290178675048	4.38838337911025	4.60377221115409	3.61743767069633	1.4550427387276	0.541061529796651	0.0636760428610353	0.252414762464006	up	no
ENSG00000002016	chr12	912077	949722	-	RAD52	ENST00000358495;ENST00000228345;ENST00000468231;ENST00000481052;ENST00000430095;ENST00000488642;ENST00000535376;ENST00000542297;ENST00000543912;ENST00000461568;ENST00000463750;ENST00000536177;ENST00000542584;ENST00000545564;ENST00000545967;ENST00000542785;ENST00000397230;ENST00000544742;ENST00000541619	GO:0000724(double-strand break repair via homologous recombination);GO:0000730(DNA recombinase assembly);GO:0003677(DNA binding);GO:0003697(single-stranded DNA binding);GO:0005515(protein binding);GO:0005634(nucleus);GO:0005654(nucleoplasm);GO:0006281(DNA repair);GO:0006302(double-strand break repair);GO:0006310(DNA recombination);GO:0006312(mitotic recombination);GO:0006974(cellular response to …	03440(Homologous recombination);03440(Homologous recombination)	K10873		RAD52 homolog, DNA repair protein [Source:HGNC Symbol;Acc:HGNC:9824]	protein_coding;retained_intron;nonsense_mediated_decay;processed_transcript	2.04971023317422	1.98428758544153	1.1083086451074	1.11762971742243	1.18912524343675	1.07088407684964	1.52245589487602	0.606400434262764	0.210481961453686	0.49373784804156	up	no
ENSG00000002079	chr7	99238829	99311130	+	MYH16	ENST00000439784;ENST00000453194;ENST00000425880;ENST00000452010;ENST00000429079					myosin heavy chain 16 pseudogene [Source:HGNC Symbol;Acc:HGNC:31038]	transcribed_unitary_pseudogene;processed_transcript;retained_intron	0.0123733933724433	0.0188173293166323	0.0248383935309973	0.0416075563659426	0.00761076581576027	0.0306697669256382	0.701345054639995	-0.511803684689299	1	1	down	no
ENSG00000002330	chr11	64269830	64284669	-	BAD	ENST00000394532;ENST00000309032;ENST00000544785;ENST00000394531;ENST00000493798;ENST00000492141;ENST00000544271	GO:0001666(response to hypoxia);GO:0001836(release of cytochrome c from mitochondria);GO:0001844(protein insertion into mitochondrial membrane involved in apoptotic signaling pathway);GO:0005515(protein binding);GO:0005543(phospholipid binding);GO:0005737(cytoplasm);GO:0005739(mitochondrion);GO:0005741(mitochondrial outer membrane);GO:0005829(cytosol);GO:0006007(glucose catabolic process);GO:0006…	01521(EGFR tyrosine kinase inhibitor resistance);01522(Endocrine resistance);01524(Platinum drug resistance);04012(ErbB signaling pathway);04014(Ras signaling pathway);04022(cGMP-PKG signaling pathway);04024(cAMP signaling pathway);04062(Chemokine signaling pathway);04140(Autophagy - animal);04151(PI3K-Akt signaling pathway);04210(Apoptosis);04370(VEGF signaling pathway);04510(Focal adhesion);047…			BCL2 associated agonist of cell death [Source:HGNC Symbol;Acc:HGNC:936]	protein_coding;retained_intron	18.6154736850117	20.9424619830211	13.0243142242389	16.456364471897	14.9159901510539	21.536314720726	0.993830511039979	-0.00892826093818509	0.754134677352052	0.898691927706843	down	no
ENSG00000002549	chr4	17577192	17607968	+	LAP3	ENST00000226299;ENST00000618908;ENST00000508497;ENST00000512397;ENST00000606142;ENST00000509583;ENST00000507960;ENST00000508014;ENST00000513105;ENST00000504614;ENST00000503467	GO:0004177(aminopeptidase activity);GO:0005622(intracellular);GO:0005634(nucleus);GO:0005654(nucleoplasm);GO:0005737(cytoplasm);GO:0005802(trans-Golgi network);GO:0005829(cytosol);GO:0005925(focal adhesion);GO:0006508(proteolysis);GO:0008233(peptidase activity);GO:0008235(metalloexopeptidase activity);GO:0016787(hydrolase activity);GO:0019538(protein metabolic process);GO:0030145(manganese ion bi…	00330(Arginine and proline metabolism);00480(Glutathione metabolism);00480(Glutathione metabolism)	K11142	3.4.11.5;EC:3.4.11.1	leucine aminopeptidase 3 [Source:HGNC Symbol;Acc:HGNC:18449]	protein_coding;retained_intron;nonsense_mediated_decay;processed_transcript	7.89040695508587	8.72010524649934	12.4072897112285	13.2099141704095	14.120925993395	13.8407653859974	0.704801319387782	-0.50471146990198	0.0253683625036747	0.144669579080995	down	no
ENSG00000002586	chrX	2691187	2741300	+	CD99	ENST00000611428;ENST00000381187;ENST00000381184;ENST00000647297;ENST00000645950;ENST00000381192;ENST00000482405;ENST00000624481;ENST00000646103;ENST00000381180;ENST00000623253;ENST00000449611;ENST00000482293;ENST00000497752;ENST00000381177	GO:0005515(protein binding);GO:0005737(cytoplasm);GO:0005886(plasma membrane);GO:0005887(integral component of plasma membrane);GO:0005925(focal adhesion);GO:0007155(cell adhesion);GO:0016020(membrane);GO:0016021(integral component of membrane);GO:0050776(regulation of immune response);GO:0050776(regulation of immune response)	04514(Cell adhesion molecules (CAMs));04670(Leukocyte transendothelial migration);04670(Leukocyte transendothelial migration)	K06520		CD99 molecule (Xg blood group) [Source:HGNC Symbol;Acc:HGNC:7082]	protein_coding;retained_intron;nonsense_mediated_decay;processed_transcript	46.2045489569782	28.5582906016879	28.9380991206258	25.6926635234664	24.2790345127625	28.9255307249897	1.31437998910128	0.394382421124829	0.182633886921178	0.45896111243117	up	no
ENSG00000002587	chr4	11393150	11428894	-	HS3ST1	ENST00000002596;ENST00000514690;ENST00000510712	GO:0005794(Golgi apparatus);GO:0005796(Golgi lumen);GO:0006024(glycosaminoglycan biosynthetic process);GO:0008146(sulfotransferase activity);GO:0008467([heparan sulfate]-glucosamine 3-sulfotransferase 1 activity);GO:0015012(heparan sulfate proteoglycan biosynthetic process);GO:0016740(transferase activity);GO:0034483(heparan sulfate sulfotransferase activity);GO:0034483(heparan sulfate sulfotrans…	00534(Glycosaminoglycan biosynthesis - heparan sulfate / heparin);00534(Glycosaminoglycan biosynthesis - heparan sulfate / heparin)	K01024	EC:2.8.2.23	heparan sulfate-glucosamine 3-sulfotransferase 1 [Source:HGNC Symbol;Acc:HGNC:5194]	protein_coding	1e-04	1e-04	1e-04	1e-04	1e-04	1e-04	1	0	1	1	no	no
ENSG00000002726	chr7	150824627	150861504	+	AOC1	ENST00000493429;ENST00000467291;ENST00000460213;ENST00000360937;ENST00000416793;ENST00000483043;ENST00000480582	GO:0005507(copper ion binding);GO:0005509(calcium ion binding);GO:0005576(extracellular region);GO:0005615(extracellular space);GO:0005777(peroxisome);GO:0005886(plasma membrane);GO:0005923(bicellular tight junction);GO:0006805(xenobiotic metabolic process);GO:0008131(primary amine oxidase activity);GO:0008144(drug binding);GO:0008201(heparin binding);GO:0008270(zinc ion binding);GO:0009308(amine…	00330(Arginine and proline metabolism);00340(Histidine metabolism);00380(Tryptophan metabolism);00380(Tryptophan metabolism)			amine oxidase, copper containing 1 [Source:HGNC Symbol;Acc:HGNC:80]	protein_coding;processed_transcript	1e-04	1e-04	1e-04	1e-04	1e-04	1e-04	1	0	1	1	no	no
ENSG00000002745	chr7	121325367	121341104	+	WNT16	ENST00000361301;ENST00000222462	GO:0003408(optic cup formation involved in camera-type eye development);GO:0005102(signaling receptor binding);GO:0005109(frizzled binding);GO:0005576(extracellular region);GO:0005615(extracellular space);GO:0005737(cytoplasm);GO:0007275(multicellular organism development);GO:0010628(positive regulation of gene expression);GO:0014068(positive regulation of phosphatidylinositol 3-kinase signaling)…	04150(mTOR signaling pathway);04310(Wnt signaling pathway);04390(Hippo signaling pathway);04550(Signaling pathways regulating pluripotency of stem cells);04916(Melanogenesis);04934(Cushing syndrome);05165(Human papillomavirus infection);05200(Pathways in cancer);05202(Transcriptional misregulation in cancer);05205(Proteoglycans in cancer);05217(Basal cell carcinoma);05224(Breast cancer);05225(Hep…	K01558		Wnt family member 16 [Source:HGNC Symbol;Acc:HGNC:16267]	protein_coding	0.163014430147059	0.0649985661764706	0.0950269301470588	0.0618698988970588	0.0300465992647059	0.0798588694852941	1.8805951685362	0.911189316588864	1	1	up	no
ENSG00000002746	chr7	43112629	43562052	+	HECW1	ENST00000490954;ENST00000453890;ENST00000395891;ENST00000492310;ENST00000471527;ENST00000493057;ENST00000464944;ENST00000481031;ENST00000471043;ENST00000461842;ENST00000429529	GO:0000209(protein polyubiquitination);GO:0004842(ubiquitin-protein transferase activity);GO:0005515(protein binding);GO:0005737(cytoplasm);GO:0005829(cytosol);GO:0006511(ubiquitin-dependent protein catabolic process);GO:0016567(protein ubiquitination);GO:0016740(transferase activity);GO:0043161(proteasome-mediated ubiquitin-dependent protein catabolic process);GO:0045732(positive regulation of p…		K12167	EC:2.3.2.26	HECT, C2 and WW domain containing E3 ubiquitin protein ligase 1 [Source:HGNC Symbol;Acc:HGNC:22195]	processed_transcript;protein_coding	1.48508686602081	1.75605848589882	2.0740792525296	2.14634089142447	2.02732382863294	1.77940688812343	0.892854135526429	-0.163503591591504	0.384341572333332	0.667415410701778	down	no
ENSG00000002822	chr7	1815793	2233243	-	MAD1L1	ENST00000481633;ENST00000265854;ENST00000402746;ENST00000399654;ENST00000406869;ENST00000468372;ENST00000496548;ENST00000477172;ENST00000450235;ENST00000437877;ENST00000438959;ENST00000444373;ENST00000421113;ENST00000483165;ENST00000491858;ENST00000464742;ENST00000459731;ENST00000486340;ENST00000469871;ENST00000445959;ENST00000429625;ENST00000455998;ENST00000429779	GO:0000775(chromosome, centromeric region);GO:0000776(kinetochore);GO:0000777(condensed chromosome kinetochore);GO:0000922(spindle pole);GO:0005515(protein binding);GO:0005634(nucleus);GO:0005635(nuclear envelope);GO:0005694(chromosome);GO:0005737(cytoplasm);GO:0005813(centrosome);GO:0005815(microtubule organizing center);GO:0005819(spindle);GO:0005829(cytosol);GO:0005856(cytoskeleton);GO:0007049…	04110(Cell cycle);04114(Oocyte meiosis);04914(Progesterone-mediated oocyte maturation);05166(Human T-cell leukemia virus 1 infection);05203(Viral carcinogenesis);05203(Viral carcinogenesis)			mitotic arrest deficient 1 like 1 [Source:HGNC Symbol;Acc:HGNC:6762]	processed_transcript;protein_coding;retained_intron	3.70673149958506	4.47221200248963	6.18934638769018	5.22851377648686	5.05059142697096	6.47093536417704	0.857806274065263	-0.221276226885752	0.287908554742872	0.582090668311536	down	no
ENSG00000002834	chr17	38869859	38921769	+	LASP1	ENST00000433206;ENST00000585841;ENST00000318008;ENST00000584106;ENST00000443937;ENST00000435347;ENST00000419929;ENST00000581485;ENST00000579123	GO:0003779(actin binding);GO:0005070(SH3/SH2 adaptor activity);GO:0005515(protein binding);GO:0005737(cytoplasm);GO:0005856(cytoskeleton);GO:0005925(focal adhesion);GO:0005938(cell cortex);GO:0006811(ion transport);GO:0009967(positive regulation of signal transduction);GO:0015075(ion transmembrane transporter activity);GO:0030864(cortical actin cytoskeleton);GO:0034220(ion transmembrane transport…				LIM and SH3 protein 1 [Source:HGNC Symbol;Acc:HGNC:6513]	protein_coding;nonsense_mediated_decay;retained_intron	34.4810296323467	7.60416054949724	54.8438522224897	88.3554061873672	18.8338965959496	82.3279562005382	0.511452323255641	-0.96732833430771	0.0723967077335273	0.272098160747312	down	no
ENSG00000002919	chr17	48103357	48122743	+	SNX11	ENST00000581298;ENST00000578861;ENST00000580219;ENST00000452859;ENST00000393405;ENST00000580875;ENST00000581705;ENST00000359238;ENST00000583320;ENST00000582104;ENST00000584335;ENST00000582481;ENST00000577310	GO:0005515(protein binding);GO:0005623(cell);GO:0005768(endosome);GO:0006886(intracellular protein transport);GO:0008289(lipid binding);GO:0015031(protein transport);GO:0016020(membrane);GO:0016050(vesicle organization);GO:0035091(phosphatidylinositol binding);GO:1901981(phosphatidylinositol phosphate binding);GO:1901981(phosphatidylinositol phosphate binding)		K17924		sorting nexin 11 [Source:HGNC Symbol;Acc:HGNC:14975]	protein_coding;processed_transcript;retained_intron;nonsense_mediated_decay	6.03481818386023	5.29732149278979	5.15651503605103	6.10321233305602	6.29466515973378	5.42434630837493	0.925173810892414	-0.112203667035178	0.501058651794355	0.75262378971779	down	no
ENSG00000002933	chr7	150800403	150805118	+	TMEM176A	ENST00000484928;ENST00000004103;ENST00000494349;ENST00000475710;ENST00000461345;ENST00000475536;ENST00000468689;ENST00000462826;ENST00000475007;ENST00000481305;ENST00000474166	GO:0016020(membrane);GO:0016021(integral component of membrane);GO:2001199(negative regulation of dendritic cell differentiation);GO:2001199(negative regulation of dendritic cell differentiation)				transmembrane protein 176A [Source:HGNC Symbol;Acc:HGNC:24930]	protein_coding;retained_intron	1e-04	1e-04	1e-04	1e-04	1e-04	1e-04	1	0	1	1	no	no
ENSG00000003056	chr12	8940361	8949761	-	M6PR	ENST00000000412;ENST00000539143;ENST00000541507;ENST00000536844;ENST00000544193;ENST00000543704;ENST00000537621;ENST00000543258;ENST00000543834;ENST00000544245;ENST00000540837;ENST00000543845;ENST00000543159	GO:0004888(transmembrane signaling receptor activity);GO:0005515(protein binding);GO:0005537(mannose binding);GO:0005764(lysosome);GO:0005765(lysosomal membrane);GO:0005768(endosome);GO:0005770(late endosome);GO:0005794(Golgi apparatus);GO:0005802(trans-Golgi network);GO:0005886(plasma membrane);GO:0005887(integral component of plasma membrane);GO:0006622(protein targeting to lysosome);GO:0006898…	04142(Lysosome);04145(Phagosome);04145(Phagosome)	K10089		mannose-6-phosphate receptor, cation dependent [Source:HGNC Symbol;Acc:HGNC:6752]	protein_coding;nonsense_mediated_decay;retained_intron	21.3394157012552	27.2234363152022	31.3304930555091	36.1957906217573	17.8053861645746	16.9643155503487	1.12580554916648	0.170957664470646	0.728641193739337	0.885750278094957	up	no
ENSG00000003096	chrX	117897813	118116865	-	KLHL13	ENST00000371882;ENST00000371876;ENST00000371878;ENST00000262820;ENST00000540167;ENST00000545703;ENST00000541812;ENST00000469946;ENST00000453826	GO:0004842(ubiquitin-protein transferase activity);GO:0005515(protein binding);GO:0005829(cytosol);GO:0007049(cell cycle);GO:0016567(protein ubiquitination);GO:0030496(midbody);GO:0031463(Cul3-RING ubiquitin ligase complex);GO:0032465(regulation of cytokinesis);GO:0043687(post-translational protein modification);GO:0051301(cell division);GO:0051301(cell division)	04120(Ubiquitin mediated proteolysis);04120(Ubiquitin mediated proteolysis)	K10447		kelch like family member 13 [Source:HGNC Symbol;Acc:HGNC:22931]	protein_coding	18.4767006518688	20.1382628499212	18.8298993608764	21.89629602234	21.7236141510812	20.065989122297	0.902002853032313	-0.148796098159411	0.276778183538375	0.570857466688504	down	no
ENSG00000003137	chr2	72129238	72148038	-	CYP26B1	ENST00000546307;ENST00000001146;ENST00000412253;ENST00000474509;ENST00000461519	GO:0001709(cell fate determination);GO:0001768(establishment of T cell polarity);GO:0001822(kidney development);GO:0001972(retinoic acid binding);GO:0004497(monooxygenase activity);GO:0005506(iron ion binding);GO:0005737(cytoplasm);GO:0005783(endoplasmic reticulum);GO:0005789(endoplasmic reticulum membrane);GO:0006766(vitamin metabolic process);GO:0006805(xenobiotic metabolic process);GO:0006954(…	00830(Retinol metabolism);00830(Retinol metabolism)	K12664		cytochrome P450 family 26 subfamily B member 1 [Source:HGNC Symbol;Acc:HGNC:20581]	protein_coding	1.05567759042871	1.39079594775673	0.361752239282154	0.585067686739781	0.397939026121635	0.638170824327019	1.73221359971334	0.792616840137847	0.190552214379155	0.469440323696754	up	no
ENSG00000003147	chr7	8113184	8262612	-	ICA1	ENST00000402384;ENST00000406470;ENST00000650486;ENST00000265577;ENST00000396675;ENST00000455539;ENST00000339809;ENST00000401396;ENST00000422063;ENST00000486677;ENST00000470696;ENST00000407906;ENST00000317367;ENST00000490041;ENST00000447326;ENST00000476942;ENST00000430867;ENST00000457755;ENST00000446305	GO:0000139(Golgi membrane);GO:0003674(molecular_function);GO:0005515(protein binding);GO:0005737(cytoplasm);GO:0005794(Golgi apparatus);GO:0005829(cytosol);GO:0006836(neurotransmitter transport);GO:0016020(membrane);GO:0016021(integral component of membrane);GO:0019904(protein domain specific binding);GO:0030054(cell junction);GO:0030658(transport vesicle membrane);GO:0030667(secretory granule me…	04940(Type I diabetes mellitus);04940(Type I diabetes mellitus)	K19863		islet cell autoantigen 1 [Source:HGNC Symbol;Acc:HGNC:5343]	protein_coding;nonsense_mediated_decay;processed_transcript;retained_intron	1e-04	1e-04	1e-04	1e-04	1e-04	1e-04	1	0	1	1	no	no
ENSG00000003249	chr16	90004865	90019473	-	DBNDD1	ENST00000304733;ENST00000002501;ENST00000623401;ENST00000392973;ENST00000568838;ENST00000568662;ENST00000568330	GO:0005737(cytoplasm);GO:0005737(cytoplasm)				dysbindin domain containing 1 [Source:HGNC Symbol;Acc:HGNC:28455]	protein_coding;TEC;retained_intron;nonsense_mediated_decay	5.18794736965143	4.65169170152369	7.05334448841578	5.4335242680025	5.69575466478814	4.56696551721979	1.07624365900976	0.106004737606213	0.890387285379016	0.959260678967278	up	no
ENSG00000003393	chr2	201700267	201780956	-	ALS2	ENST00000264276;ENST00000439495;ENST00000489440;ENST00000482891;ENST00000494017;ENST00000483703;ENST00000482789;ENST00000467448;ENST00000496244;ENST00000409632;ENST00000410052;ENST00000462747	GO:0001662(behavioral fear response);GO:0001701(in utero embryonic development);GO:0001726(ruffle);GO:0001881(receptor recycling);GO:0005085(guanyl-nucleotide exchange factor activity);GO:0005089(Rho guanyl-nucleotide exchange factor activity);GO:0005515(protein binding);GO:0005737(cytoplasm);GO:0005769(early endosome);GO:0005813(centrosome);GO:0005829(cytosol);GO:0006979(response to oxidative st…	05014(Amyotrophic lateral sclerosis (ALS));05014(Amyotrophic lateral sclerosis (ALS))	K04575		ALS2, alsin Rho guanine nucleotide exchange factor [Source:HGNC Symbol;Acc:HGNC:443]	protein_coding;nonsense_mediated_decay;processed_transcript;retained_intron	0.726517916267484	0.931423545410998	0.966931815098678	0.903427749281472	1.03350487488025	1.01202012962253	0.89010353706372	-0.167954934403246	0.500827769129802	0.752533539424129	down	no
ENSG00000003400	chr2	201182881	201229406	+	CASP10	ENST00000286186;ENST00000360132;ENST00000460140;ENST00000272879;ENST00000438843;ENST00000374650;ENST00000346817;ENST00000313728;ENST00000448480;ENST00000484926;ENST00000492363;ENST00000471191;ENST00000485408	GO:0004197(cysteine-type endopeptidase activity);GO:0005515(protein binding);GO:0005737(cytoplasm);GO:0005829(cytosol);GO:0006508(proteolysis);GO:0006915(apoptotic process);GO:0006919(activation of cysteine-type endopeptidase activity involved in apoptotic process);GO:0007166(cell surface receptor signaling pathway);GO:0008233(peptidase activity);GO:0008234(cysteine-type peptidase activity);GO:00…	04210(Apoptosis);04622(RIG-I-like receptor signaling pathway);04668(TNF signaling pathway);05152(Tuberculosis);05161(Hepatitis B);05161(Hepatitis B)			caspase 10 [Source:HGNC Symbol;Acc:HGNC:1500]	protein_coding;retained_intron;nonsense_mediated_decay;processed_transcript	0.751356902869176	0.676363536983417	0.819555208081074	0.642808866543827	0.71977189457752	0.674959367991577	1.10293565060338	0.141348621152737	0.873925997551306	0.954020807998047	up	no
ENSG00000003402	chr2	201116154	201176687	+	CFLAR	ENST00000443227;ENST00000309955;ENST00000341222;ENST00000341582;ENST00000342795;ENST00000395148;ENST00000441224;ENST00000433445;ENST00000423241;ENST00000490965;ENST00000439154;ENST00000425030;ENST00000417748;ENST00000440180;ENST00000461820;ENST00000457277;ENST00000461422;ENST00000494258;ENST00000470178;ENST00000462763;ENST00000479953;ENST00000460961;ENST00000340870;ENST00000474842;ENST00000470664	GO:0001666(response to hypoxia);GO:0002020(protease binding);GO:0004197(cysteine-type endopeptidase activity);GO:0005123(death receptor binding);GO:0005515(protein binding);GO:0005737(cytoplasm);GO:0005829(cytosol);GO:0006508(proteolysis);GO:0006915(apoptotic process);GO:0007519(skeletal muscle tissue development);GO:0008047(enzyme activator activity);GO:0008234(cysteine-type peptidase activity);…	04064(NF-kappa B signaling pathway);04140(Autophagy - animal);04210(Apoptosis);04217(Necroptosis);04668(TNF signaling pathway);05142(Chagas disease (American trypanosomiasis));05160(Hepatitis C);05160(Hepatitis C)	K04724		CASP8 and FADD like apoptosis regulator [Source:HGNC Symbol;Acc:HGNC:1876]	protein_coding;processed_transcript;nonsense_mediated_decay;retained_intron	0.674719827394457	0.492771740424396	0.652051089105387	0.610691640508919	0.607553879087148	0.569719745139908	1.0176610769857	0.0252571645911552	0.888919434343412	0.958820314726661	up	no
ENSG00000003436	chr2	187464230	187554492	-	TFPI	ENST00000392365;ENST00000233156;ENST00000481132;ENST00000435414;ENST00000409676;ENST00000339091;ENST00000481389;ENST00000437725;ENST00000421427;ENST00000453013;ENST00000417013;ENST00000420747	GO:0004866(endopeptidase inhibitor activity);GO:0004867(serine-type endopeptidase inhibitor activity);GO:0005576(extracellular region);GO:0005615(extracellular space);GO:0005783(endoplasmic reticulum);GO:0005886(plasma membrane);GO:0005901(caveola);GO:0007596(blood coagulation);GO:0007598(blood coagulation, extrinsic pathway);GO:0007599(hemostasis);GO:0009986(cell surface);GO:0010466(negative reg…	04610(Complement and coagulation cascades);04610(Complement and coagulation cascades)	K03909		tissue factor pathway inhibitor [Source:HGNC Symbol;Acc:HGNC:11760]	protein_coding;retained_intron	0.00532136136247226	0.00688375098173126	1e-04	0.0146516155881851	0.0120237572135906	0.00379266723578624	0.403869508147994	-1.30803886715351	1	1	down	no
ENSG00000003509	chr2	37231631	37249160	+	NDUFAF7	ENST00000455230;ENST00000002125;ENST00000474154;ENST00000336237;ENST00000431821;ENST00000416653;ENST00000469831;ENST00000483999;ENST00000439218;ENST00000432075;ENST00000474257;ENST00000419278;ENST00000441905	GO:0005515(protein binding);GO:0005615(extracellular space);GO:0005739(mitochondrion);GO:0005759(mitochondrial matrix);GO:0008168(methyltransferase activity);GO:0016740(transferase activity);GO:0019899(enzyme binding);GO:0019918(peptidyl-arginine methylation, to symmetrical-dimethyl arginine);GO:0032259(methylation);GO:0032981(mitochondrial respiratory chain complex I assembly);GO:0035243(protein…	04714(Thermogenesis);04714(Thermogenesis)	K18164		NADH:ubiquinone oxidoreductase complex assembly factor 7 [Source:HGNC Symbol;Acc:HGNC:28816]	nonsense_mediated_decay;protein_coding;retained_intron;processed_transcript	4.27976327855382	4.41181866474938	5.60905596521501	5.22653110709395	5.06163339139962	5.11069268830457	0.928681767422231	-0.106743783763999	0.54445628441672	0.783007275593347	down	no
ENSG00000003756	chr3	50088908	50119021	+	RBM5	ENST00000347869;ENST00000469838;ENST00000404526;ENST00000441305;ENST00000433556;ENST00000438369;ENST00000464087;ENST00000492472;ENST00000437500;ENST00000417905;ENST00000395174;ENST00000496179;ENST00000462025;ENST00000471995;ENST00000474818;ENST00000494360;ENST00000441812;ENST00000489437;ENST00000474470;ENST00000475128;ENST00000493993;ENST00000475590;ENST00000492430;ENST00000479275;ENST00000464988…	GO:0000245(spliceosomal complex assembly);GO:0000381(regulation of alternative mRNA splicing, via spliceosome);GO:0000398(mRNA splicing, via spliceosome);GO:0003676(nucleic acid binding);GO:0003677(DNA binding);GO:0003723(RNA binding);GO:0003729(mRNA binding);GO:0005515(protein binding);GO:0005634(nucleus);GO:0005654(nucleoplasm);GO:0005681(spliceosomal complex);GO:0006396(RNA processing);GO:0006…		K13094		RNA binding motif protein 5 [Source:HGNC Symbol;Acc:HGNC:9902]	protein_coding;retained_intron;nonsense_mediated_decay;processed_transcript	5.36788299479167	6.36128785050154	5.08056064679784	4.16800260088735	4.11210749845679	4.72357394376929	1.29268993589499	0.370376272371435	0.202783621761668	0.485042476997444	up	no
ENSG00000003987	chr8	17296794	17413351	-	MTMR7	ENST00000180173;ENST00000521857;ENST00000519590;ENST00000519763;ENST00000517317;ENST00000519122;ENST00000518272;ENST00000523571;ENST00000521177	GO:0004438(phosphatidylinositol-3-phosphatase activity);GO:0004725(protein tyrosine phosphatase activity);GO:0005515(protein binding);GO:0005737(cytoplasm);GO:0005829(cytosol);GO:0006470(protein dephosphorylation);GO:0006661(phosphatidylinositol biosynthetic process);GO:0012505(endomembrane system);GO:0016020(membrane);GO:0016311(dephosphorylation);GO:0016787(hydrolase activity);GO:0016791(phosph…	00562(Inositol phosphate metabolism);04070(Phosphatidylinositol signaling system);04070(Phosphatidylinositol signaling system)	K18083	3.1.3.95;EC:3.1.3.64	myotubularin related protein 7 [Source:HGNC Symbol;Acc:HGNC:7454]	protein_coding;retained_intron;processed_transcript;nonsense_mediated_decay	0.411162489896074	0.587956209584296	0.238510430138568	0.525750994515012	0.636730566108545	0.272500633660508	0.862470025446142	-0.213453777114011	0.585843473758673	0.809418420201677	down	no
ENSG00000003989	chr8	17497088	17570573	+	SLC7A2	ENST00000494857;ENST00000522656;ENST00000470360;ENST00000004531;ENST00000398090;ENST00000640220	GO:0000064(L-ornithine transmembrane transporter activity);GO:0002537(nitric oxide production involved in inflammatory response);GO:0005886(plasma membrane);GO:0005887(integral component of plasma membrane);GO:0006520(cellular amino acid metabolic process);GO:0006809(nitric oxide biosynthetic process);GO:0006865(amino acid transport);GO:0015171(amino acid transmembrane transporter activity);GO:00…		K13864		solute carrier family 7 member 2 [Source:HGNC Symbol;Acc:HGNC:11060]	protein_coding	2.3206404	10.004020112081	9.02263771030993	1.33093951094244	2.28466299354839	1.67743504946237	4.03309026334932	2.01188569461787	9.42690165017279e-06	0.000470857484147424	up	yes
ENSG00000004059	chr7	127588386	127591700	+	ARF5	ENST00000463733;ENST00000415666;ENST00000467281;ENST00000000233;ENST00000489673;ENST00000459680	GO:0000166(nucleotide binding);GO:0003924(GTPase activity);GO:0005515(protein binding);GO:0005525(GTP binding);GO:0005737(cytoplasm);GO:0005794(Golgi apparatus);GO:0005886(plasma membrane);GO:0006886(intracellular protein transport);GO:0006890(retrograde vesicle-mediated transport, Golgi to endoplasmic reticulum);GO:0006893(Golgi to plasma membrane transport);GO:0015031(protein transport);GO:0016…	04144(Endocytosis);04144(Endocytosis)			ADP ribosylation factor 5 [Source:HGNC Symbol;Acc:HGNC:658]	retained_intron;protein_coding;processed_transcript	52.5412947649315	59.8020330158904	53.1028186843836	38.2447133490411	36.7565972383562	63.5370119539726	1.19422657521929	0.256076578591548	0.481887644995558	0.73910869734865	up	no
ENSG00000004139	chr17	28364356	28404049	+	SARM1	ENST00000379061;ENST00000585482;ENST00000585453;ENST00000582323;ENST00000578128;ENST00000577870;ENST00000580711;ENST00000579593	GO:0002376(immune system process);GO:0005515(protein binding);GO:0005737(cytoplasm);GO:0005739(mitochondrion);GO:0005829(cytosol);GO:0005874(microtubule);GO:0007165(signal transduction);GO:0007399(nervous system development);GO:0009749(response to glucose);GO:0009967(positive regulation of signal transduction);GO:0015630(microtubule cytoskeleton);GO:0030054(cell junction);GO:0030154(cell differen…				sterile alpha and TIR motif containing 1 [Source:HGNC Symbol;Acc:HGNC:17074]	processed_transcript;protein_coding;retained_intron;nonsense_mediated_decay	2.19672271355245	1.75039361828005	1.29242472273751	1.02127336497073	1.15449437136425	0.589606988383611	1.89469477960286	0.921965460312422	0.0155077267852447	0.105821494710761	up	no
ENSG00000004142	chr17	28346633	28357527	-	POLDIP2	ENST00000540200;ENST00000618887	GO:0003677(DNA binding);GO:0005515(protein binding);GO:0005634(nucleus);GO:0005739(mitochondrion);GO:0016242(negative regulation of macroautophagy);GO:0042645(mitochondrial nucleoid);GO:0045931(positive regulation of mitotic cell cycle);GO:0070584(mitochondrion morphogenesis);GO:0070584(mitochondrion morphogenesis)		K17809		DNA polymerase delta interacting protein 2 [Source:HGNC Symbol;Acc:HGNC:23781]	protein_coding	71.777672	73.537979	74.274788	81.842255	82.30127	89.3795415505618	0.866155659868549	-0.207301774854407	0.167183307678185	0.436097643025122	down	no
ENSG00000004399	chr3	129555175	129606818	-	PLXND1	ENST00000324093;ENST00000501038;ENST00000504689;ENST00000504524;ENST00000512744;ENST00000506979;ENST00000508630;ENST00000512807;ENST00000504979;ENST00000503166;ENST00000514990;ENST00000504767;ENST00000511018;ENST00000515191;ENST00000505505;ENST00000505665;ENST00000505237	GO:0001525(angiogenesis);GO:0001569(branching involved in blood vessel morphogenesis);GO:0002116(semaphorin receptor complex);GO:0003151(outflow tract morphogenesis);GO:0003279(cardiac septum development);GO:0005515(protein binding);GO:0005886(plasma membrane);GO:0005887(integral component of plasma membrane);GO:0007162(negative regulation of cell adhesion);GO:0007165(signal transduction);GO:0007…		K06822		plexin D1 [Source:HGNC Symbol;Acc:HGNC:9107]	protein_coding;retained_intron;nonsense_mediated_decay	12.4693517291025	15.2992788675293	13.3451439559458	15.3386987665845	14.1319090241323	13.7500667958513	0.951252495382262	-0.0720997617025672	0.487130586881627	0.742494579674336	down	no
ENSG00000004455	chr1	33007940	33036992	-	AK2	ENST00000629371;ENST00000373449;ENST00000548033;ENST00000482191;ENST00000491241;ENST00000467905;ENST00000480134;ENST00000354858;ENST00000550338;ENST00000469238;ENST00000466029;ENST00000487289;ENST00000548559;ENST00000551979;ENST00000626911	GO:0000166(nucleotide binding);GO:0004017(adenylate kinase activity);GO:0005524(ATP binding);GO:0005739(mitochondrion);GO:0005758(mitochondrial intermembrane space);GO:0006139(nucleobase-containing compound metabolic process);GO:0006172(ADP biosynthetic process);GO:0015949(nucleobase-containing small molecule interconversion);GO:0016301(kinase activity);GO:0016310(phosphorylation);GO:0016740(tran…	00230(Purine metabolism);00730(Thiamine metabolism);00730(Thiamine metabolism)			adenylate kinase 2 [Source:HGNC Symbol;Acc:HGNC:362]	protein_coding;retained_intron;processed_transcript;nonsense_mediated_decay	48.1759305109132	51.9298769394098	53.5232880464467	63.6127664007334	64.5828826975729	63.7387303918282	0.80042510312576	-0.321161680783227	0.0521943829249594	0.225682279602399	down	no
ENSG00000004468	chr4	15778275	15853232	+	CD38	ENST00000502843;ENST00000506191;ENST00000511430;ENST00000226279;ENST00000510674	GO:0001666(response to hypoxia);GO:0003953(NAD+ nucleosidase activity);GO:0005634(nucleus);GO:0005886(plasma membrane);GO:0007165(signal transduction);GO:0007204(positive regulation of cytosolic calcium ion concentration);GO:0007565(female pregnancy);GO:0008284(positive regulation of cell population proliferation);GO:0009725(response to hormone);GO:0009986(cell surface);GO:0010977(negative regula…	00760(Nicotinate and nicotinamide metabolism);04020(Calcium signaling pathway);04640(Hematopoietic cell lineage);04921(Oxytocin signaling pathway);04970(Salivary secretion);04972(Pancreatic secretion);04972(Pancreatic secretion)			CD38 molecule [Source:HGNC Symbol;Acc:HGNC:1667]	nonsense_mediated_decay;retained_intron;protein_coding	1e-04	0.0231875053230276	1e-04	0.0191802887560158	0.00715101356278256	1e-04	0.884841202334326	-0.17650952913908	1	1	down	no
ENSG00000004478	chr12	2794970	2805423	+	FKBP4	ENST00000001008;ENST00000543769;ENST00000630279;ENST00000540260;ENST00000538622;ENST00000543037;ENST00000539181;ENST00000544366	GO:0000413(protein peptidyl-prolyl isomerization);GO:0003723(RNA binding);GO:0003755(peptidyl-prolyl cis-trans isomerase activity);GO:0005515(protein binding);GO:0005524(ATP binding);GO:0005525(GTP binding);GO:0005528(FK506 binding);GO:0005634(nucleus);GO:0005654(nucleoplasm);GO:0005737(cytoplasm);GO:0005739(mitochondrion);GO:0005829(cytosol);GO:0005856(cytoskeleton);GO:0005874(microtubule);GO:00…	04915(Estrogen signaling pathway);04915(Estrogen signaling pathway)			FKBP prolyl isomerase 4 [Source:HGNC Symbol;Acc:HGNC:3720]	protein_coding;nonsense_mediated_decay;processed_transcript;retained_intron	26.7214216922332	35.7077534754987	74.530948525276	81.7836707174123	85.8332998690684	89.1438782614759	0.533415138279552	-0.906669325846055	0.00265253533829026	0.0334104125001169	down	no
ENSG00000004487	chr1	23019443	23083689	+	KDM1A	ENST00000465864;ENST00000356634;ENST00000400181;ENST00000481879;ENST00000494920;ENST00000602503	GO:0000122(negative regulation of transcription by RNA polymerase II);GO:0000380(alternative mRNA splicing, via spliceosome);GO:0000784(nuclear chromosome, telomeric region);GO:0000790(nuclear chromatin);GO:0001085(RNA polymerase II transcription factor binding);GO:0002039(p53 binding);GO:0002052(positive regulation of neuroblast proliferation);GO:0003677(DNA binding);GO:0003682(chromatin binding…	04714(Thermogenesis);04714(Thermogenesis)	K11450	EC:1.-.-.-	lysine demethylase 1A [Source:HGNC Symbol;Acc:HGNC:29079]	protein_coding;retained_intron	30.1574968621324	31.5015687266544	48.7884894729779	50.8331611667279	51.7191061795956	56.2309353444853	0.695587147696184	-0.52369681854861	0.0139025066912103	0.0991520479675928	down	no
ENSG00000004534	chr3	49940007	50100045	+	RBM6	ENST00000442092;ENST00000443081;ENST00000419610;ENST00000441115;ENST00000493652;ENST00000422955;ENST00000454079;ENST00000266022;ENST00000425608;ENST00000434592;ENST00000433811;ENST00000491874;ENST00000488807;ENST00000464013;ENST00000483350;ENST00000446471;ENST00000466247;ENST00000478026;ENST00000438912;ENST00000421682	GO:0003676(nucleic acid binding);GO:0003677(DNA binding);GO:0003723(RNA binding);GO:0005515(protein binding);GO:0005634(nucleus);GO:0006396(RNA processing);GO:0006396(RNA processing)				RNA binding motif protein 6 [Source:HGNC Symbol;Acc:HGNC:9903]	protein_coding;nonsense_mediated_decay;processed_transcript;retained_intron	4.62174448677901	6.16468949376627	7.93874666036443	7.18217985655569	6.76166622414029	6.74057855966571	0.905279260433046	-0.143565191648296	0.415317560209232	0.693232871586855	down	no
ENSG00000004660	chr17	3860315	3894891	-	CAMKK1	ENST00000381769;ENST00000348335;ENST00000158166;ENST00000573483	GO:0000166(nucleotide binding);GO:0004672(protein kinase activity);GO:0004674(protein serine/threonine kinase activity);GO:0004683(calmodulin-dependent protein kinase activity);GO:0005515(protein binding);GO:0005516(calmodulin binding);GO:0005524(ATP binding);GO:0005634(nucleus);GO:0005654(nucleoplasm);GO:0005737(cytoplasm);GO:0005829(cytosol);GO:0006468(protein phosphorylation);GO:0016301(kinase…	05034(Alcoholism);05034(Alcoholism)	K00908	EC:2.7.11.17	calcium/calmodulin dependent protein kinase kinase 1 [Source:HGNC Symbol;Acc:HGNC:1469]	protein_coding;retained_intron	6.64593399393858	7.63853401926185	6.04301223531789	4.48122210708513	5.2071822967403	5.01192046578664	1.38279122596389	0.467583354606393	0.0944683522922708	0.317414540235106	up	no
ENSG00000004700	chr12	21468910	21501669	-	RECQL	ENST00000444129;ENST00000421138;ENST00000396093;ENST00000314748;ENST00000542432;ENST00000536240;ENST00000536964;ENST00000539672	GO:0000166(nucleotide binding);GO:0000724(double-strand break repair via homologous recombination);GO:0000733(DNA strand renaturation);GO:0003676(nucleic acid binding);GO:0003677(DNA binding);GO:0003678(DNA helicase activity);GO:0004003(ATP-dependent DNA helicase activity);GO:0004386(helicase activity);GO:0005515(protein binding);GO:0005524(ATP binding);GO:0005634(nucleus);GO:0005654(nucleoplasm)…		K10899	EC:3.6.4.12	RecQ like helicase [Source:HGNC Symbol;Acc:HGNC:9948]	protein_coding	11.33814837285	13.5979633069595	11.262498229955	12.1817565554379	11.2436317922731	11.7331062632972	1.02958361301484	0.0420609967342195	0.889856032851955	0.959187724055705	up	no
ENSG00000004766	chr7	93232340	93361121	+	VPS50	ENST00000251739;ENST00000544910;ENST00000438395;ENST00000441602;ENST00000305866;ENST00000458530;ENST00000649152;ENST00000485994;ENST00000436177;ENST00000477935;ENST00000476413;ENST00000471188;ENST00000495039;ENST00000458707;ENST00000484954;ENST00000485140;ENST00000477572;ENST00000467326;ENST00000480943;ENST00000474412;ENST00000443443	GO:0000149(SNARE binding);GO:0005515(protein binding);GO:0005768(endosome);GO:0005829(cytosol);GO:0015031(protein transport);GO:0016020(membrane);GO:0032456(endocytic recycling);GO:0042147(retrograde transport, endosome to Golgi);GO:0055037(recycling endosome);GO:0070062(extracellular exosome);GO:1990745(EARP complex);GO:1990745(EARP complex)		K23288		VPS50, EARP/GARPII complex subunit [Source:HGNC Symbol;Acc:HGNC:25956]	protein_coding;nonsense_mediated_decay;retained_intron;processed_transcript	3.58727489821111	3.78224223590334	3.11781121403913	3.56544380677895	3.32756234763051	3.08365999633853	1.05118565557767	0.0720174939690771	0.99434679536585	0.998885782077283	up	no
ENSG00000004776	chr19	35754566	35757029	-	HSPB6	ENST00000004982;ENST00000587965;ENST00000592984	GO:0005212(structural constituent of eye lens);GO:0005515(protein binding);GO:0005576(extracellular region);GO:0005634(nucleus);GO:0005737(cytoplasm);GO:0006937(regulation of muscle contraction);GO:0010667(negative regulation of cardiac muscle cell apoptotic process);GO:0042803(protein homodimerization activity);GO:0045766(positive regulation of angiogenesis);GO:0051082(unfolded protein binding);…		K09545		heat shock protein family B (small) member 6 [Source:HGNC Symbol;Acc:HGNC:26511]	protein_coding	0.727796657192575	0.95571650812065	0.235122668213457	0.138958294663573	0.142213654292343	0.185984860788863	4.10704883992783	2.03810210356307	0.00439818262671167	0.0476141071359631	up	yes
ENSG00000004777	chr19	35774532	35788822	+	ARHGAP33	ENST00000589133;ENST00000378944;ENST00000590893;ENST00000314737;ENST00000007510;ENST00000221905;ENST00000601474;ENST00000588248;ENST00000591438;ENST00000586918;ENST00000587447;ENST00000593034;ENST00000587984	GO:0005096(GTPase activator activity);GO:0005515(protein binding);GO:0005737(cytoplasm);GO:0005829(cytosol);GO:0005886(plasma membrane);GO:0007165(signal transduction);GO:0007264(small GTPase mediated signal transduction);GO:0009636(response to toxic substance);GO:0015031(protein transport);GO:0019901(protein kinase binding);GO:0032991(protein-containing complex);GO:0035091(phosphatidylinositol b…		K17933		Rho GTPase activating protein 33 [Source:HGNC Symbol;Acc:HGNC:23085]	processed_transcript;protein_coding;nonsense_mediated_decay;retained_intron	1.30738525038023	1.95059315665399	0.641062834220532	0.388361392205323	0.719743549809886	0.542896316159696	2.36162221073347	1.23977819492403	0.021135975612236	0.129781520450716	up	yes
ENSG00000004779	chr16	23581014	23596316	-	NDUFAB1	ENST00000562133;ENST00000007516;ENST00000484769;ENST00000570319;ENST00000567761	GO:0000035(acyl binding);GO:0000036(acyl carrier activity);GO:0005504(fatty acid binding);GO:0005509(calcium ion binding);GO:0005515(protein binding);GO:0005654(nucleoplasm);GO:0005739(mitochondrion);GO:0005743(mitochondrial inner membrane);GO:0005747(mitochondrial respiratory chain complex I);GO:0005759(mitochondrial matrix);GO:0005762(mitochondrial large ribosomal subunit);GO:0006120(mitochondr…	00190(Oxidative phosphorylation);04714(Thermogenesis);04723(Retrograde endocannabinoid signaling);04932(Non-alcoholic fatty liver disease (NAFLD));05010(Alzheimer disease);05012(Parkinson disease);05016(Huntington disease);05016(Huntington disease)	K03955		NADH:ubiquinone oxidoreductase subunit AB1 [Source:HGNC Symbol;Acc:HGNC:7694]	protein_coding;nonsense_mediated_decay	41.3361603985788	31.9855413875969	43.8920478062016	50.1387276459948	40.2518271317829	56.050759622093	0.800414487350988	-0.321180814899738	0.0972032007896801	0.322415471362152	down	no
ENSG00000004799	chr7	95583499	95596516	-	PDK4	ENST00000005178;ENST00000473796;ENST00000468445;ENST00000498190;ENST00000473301	GO:0000166(nucleotide binding);GO:0004672(protein kinase activity);GO:0004740(pyruvate dehydrogenase (acetyl-transferring) kinase activity);GO:0005524(ATP binding);GO:0005739(mitochondrion);GO:0005759(mitochondrial matrix);GO:0005975(carbohydrate metabolic process);GO:0006006(glucose metabolic process);GO:0006468(protein phosphorylation);GO:0006885(regulation of pH);GO:0008286(insulin receptor si…				pyruvate dehydrogenase kinase 4 [Source:HGNC Symbol;Acc:HGNC:8812]	protein_coding;retained_intron	34.920286453125	39.9033349537852	8.08842876122359	4.83702124955986	5.38141373899648	5.24155995642606	5.36300629225259	2.42304194603283	3.59493817735286e-08	4.37585542008035e-06	up	yes
ENSG00000004809	chr6	110424687	110476641	-	SLC22A16	ENST00000460159;ENST00000451557;ENST00000368919;ENST00000330550;ENST00000434949;ENST00000437378;ENST00000424139;ENST00000461487	GO:0005275(amine transmembrane transporter activity);GO:0005886(plasma membrane);GO:0006811(ion transport);GO:0007275(multicellular organism development);GO:0007283(spermatogenesis);GO:0007338(single fertilization);GO:0015101(organic cation transmembrane transporter activity);GO:0015226(carnitine transmembrane transporter activity);GO:0015695(organic cation transport);GO:0015837(amine transport);…		K08212		solute carrier family 22 member 16 [Source:HGNC Symbol;Acc:HGNC:20302]	processed_transcript;protein_coding	1e-04	1e-04	1e-04	1e-04	1e-04	0.0051294010749936	0.0562915036377442	-4.15093900432004	1	1	down	no
ENSG00000004838	chr3	50341110	50345732	-	ZMYND10	ENST00000490675;ENST00000231749;ENST00000360165;ENST00000475688;ENST00000442887;ENST00000443080;ENST00000478269;ENST00000431869;ENST00000468182	GO:0005515(protein binding);GO:0005737(cytoplasm);GO:0005815(microtubule organizing center);GO:0005856(cytoskeleton);GO:0005886(plasma membrane);GO:0016020(membrane);GO:0016324(apical plasma membrane);GO:0034451(centriolar satellite);GO:0036158(outer dynein arm assembly);GO:0036159(inner dynein arm assembly);GO:0044458(motile cilium assembly);GO:0046872(metal ion binding);GO:1905505(positive regu…				zinc finger MYND-type containing 10 [Source:HGNC Symbol;Acc:HGNC:19412]	processed_transcript;protein_coding;retained_intron;nonsense_mediated_decay	0.142270414676359	0.270849966424368	0.0355475846313603	0.0783907888542748	0.0684162398753894	0.0561501793007961	2.21065302428062	1.14447260297766	1	1	up	no
ENSG00000004846	chr7	20615207	20777038	+	ABCB5	ENST00000404938;ENST00000477094;ENST00000443026;ENST00000406935;ENST00000258738;ENST00000441315	GO:0000166(nucleotide binding);GO:0005524(ATP binding);GO:0005886(plasma membrane);GO:0005887(integral component of plasma membrane);GO:0015562(efflux transmembrane transporter activity);GO:0016020(membrane);GO:0016021(integral component of membrane);GO:0016887(ATPase activity);GO:0030154(cell differentiation);GO:0042391(regulation of membrane potential);GO:0042626(ATPase activity, coupled to tra…	02010(ABC transporters);02010(ABC transporters)	K05660		ATP binding cassette subfamily B member 5 [Source:HGNC Symbol;Acc:HGNC:46]	protein_coding;processed_transcript;nonsense_mediated_decay	1e-04	1e-04	1e-04	1e-04	1e-04	1e-04	1	0	1	1	no	no
ENSG00000004848	chrX	25003694	25016205	-	ARX	ENST00000379044;ENST00000636885;ENST00000637993;ENST00000636609;ENST00000637394	GO:0000122(negative regulation of transcription by RNA polymerase II);GO:0000977(RNA polymerase II regulatory region sequence-specific DNA binding);GO:0000980(RNA polymerase II distal enhancer sequence-specific DNA binding);GO:0000981(DNA-binding transcription factor activity, RNA polymerase II-specific);GO:0001227(DNA-binding transcription repressor activity, RNA polymerase II-specific);GO:00017…		K09452		aristaless related homeobox [Source:HGNC Symbol;Acc:HGNC:18060]	protein_coding;processed_transcript	1.40675432723186	0.345477526332691	0.385672946371227	0.226649920359666	0.188681385677585	0.194878422928709	3.50355738109682	1.80882052481604	0.009155577155452	0.0767468374402328	up	yes
ENSG00000004864	chr7	96120220	96322147	-	SLC25A13	ENST00000265631;ENST00000416240;ENST00000494085;ENST00000490072;ENST00000484495;ENST00000492869;ENST00000472162;ENST00000487710	GO:0005215(transporter activity);GO:0005313(L-glutamate transmembrane transporter activity);GO:0005509(calcium ion binding);GO:0005739(mitochondrion);GO:0005743(mitochondrial inner membrane);GO:0005887(integral component of plasma membrane);GO:0006094(gluconeogenesis);GO:0006754(ATP biosynthetic process);GO:0006839(mitochondrial transport);GO:0006851(mitochondrial calcium ion transmembrane transp…		K15105		solute carrier family 25 member 13 [Source:HGNC Symbol;Acc:HGNC:10983]	protein_coding;processed_transcript;nonsense_mediated_decay	21.2304012956873	18.1562019544474	26.9737280145553	25.742992780593	29.4326746698113	22.3789256641509	0.855659588938462	-0.224891138246405	0.214136800215355	0.498759457992377	down	no
ENSG00000004866	chr7	116953238	117230103	+	ST7	ENST00000393446;ENST00000265437;ENST00000393451;ENST00000438863;ENST00000323984;ENST00000393449;ENST00000443979;ENST00000417919;ENST00000446490;ENST00000421345;ENST00000422922;ENST00000432298;ENST00000449366;ENST00000487459;ENST00000434836;ENST00000467538;ENST00000393443;ENST00000465133;ENST00000477742;ENST00000462544;ENST00000393444;ENST00000393447;ENST00000420755;ENST00000490039;ENST00000489293…	GO:0005515(protein binding);GO:0016020(membrane);GO:0016021(integral component of membrane);GO:0030198(extracellular matrix organization);GO:0045595(regulation of cell differentiation);GO:0045595(regulation of cell differentiation)				suppression of tumorigenicity 7 [Source:HGNC Symbol;Acc:HGNC:11351]	protein_coding;nonsense_mediated_decay;processed_transcript;misc_RNA;retained_intron	9.84896916523287	8.1433909436369	10.0633205728271	8.03249964535746	7.69539744675171	7.60107941901513	1.20261086757572	0.266169900838337	0.385977626311608	0.669086395060273	up	no
ENSG00000004897	chr17	47117703	47189422	-	CDC27	ENST00000066544;ENST00000531206;ENST00000570740;ENST00000533415;ENST00000571643;ENST00000527547;ENST00000526866;ENST00000573502;ENST00000525495;ENST00000574304;ENST00000575830;ENST00000576484;ENST00000573550;ENST00000570818;ENST00000575483;ENST00000532893;ENST00000528748;ENST00000532575;ENST00000528147	GO:0005515(protein binding);GO:0005634(nucleus);GO:0005654(nucleoplasm);GO:0005680(anaphase-promoting complex);GO:0005737(cytoplasm);GO:0005813(centrosome);GO:0005819(spindle);GO:0005829(cytosol);GO:0005876(spindle microtubule);GO:0006511(ubiquitin-dependent protein catabolic process);GO:0007091(metaphase/anaphase transition of mitotic cell cycle);GO:0008283(cell population proliferation);GO:0016…	04110(Cell cycle);04114(Oocyte meiosis);04120(Ubiquitin mediated proteolysis);04914(Progesterone-mediated oocyte maturation);05166(Human T-cell leukemia virus 1 infection);05166(Human T-cell leukemia virus 1 infection)			cell division cycle 27 [Source:HGNC Symbol;Acc:HGNC:1728]	protein_coding;nonsense_mediated_decay;retained_intron;processed_transcript	12.0736935383939	12.1300632466295	14.2136642261137	15.3597028442263	13.5221006679367	13.8590683058324	0.898845048709606	-0.153855662935984	0.298409836894857	0.591290563483652	down	no
ENSG00000004939	chr17	44248390	44268135	-	SLC4A1	ENST00000631130;ENST00000399246;ENST00000262418;ENST00000471005;ENST00000498270	GO:0005452(inorganic anion exchanger activity);GO:0005515(protein binding);GO:0005886(plasma membrane);GO:0005887(integral component of plasma membrane);GO:0006811(ion transport);GO:0006820(anion transport);GO:0006821(chloride transport);GO:0006873(cellular ion homeostasis);GO:0008509(anion transmembrane transporter activity);GO:0015106(bicarbonate transmembrane transporter activity);GO:0015108(c…	04966(Collecting duct acid secretion);04966(Collecting duct acid secretion)			solute carrier family 4 member 1 (Diego blood group) [Source:HGNC Symbol;Acc:HGNC:11027]	protein_coding;processed_transcript;retained_intron	1e-04	1e-04	1e-04	1e-04	1e-04	1e-04	1	0	1	1	no	no
ENSG00000004948	chr7	93424487	93574730	-	CALCR	ENST00000359558;ENST00000421592;ENST00000426151;ENST00000649521;ENST00000360249;ENST00000394441;ENST00000415529;ENST00000423724	GO:0001540(amyloid-beta binding);GO:0001635(calcitonin gene-related peptide receptor activity);GO:0001669(acrosomal vesicle);GO:0004888(transmembrane signaling receptor activity);GO:0004930(G protein-coupled receptor activity);GO:0004948(calcitonin receptor activity);GO:0005515(protein binding);GO:0005886(plasma membrane);GO:0005887(integral component of plasma membrane);GO:0005929(cilium);GO:000…	04080(Neuroactive ligand-receptor interaction);04380(Osteoclast differentiation);04380(Osteoclast differentiation)			calcitonin receptor [Source:HGNC Symbol;Acc:HGNC:1440]	protein_coding;nonsense_mediated_decay	1e-04	1e-04	0.0122587785663591	0.0311139086822806	0.0116002304234682	1e-04	0.290996825501653	-1.78092468009745	1	1	down	no
ENSG00000004961	chrX	11111301	11123086	+	HCCS	ENST00000321143;ENST00000380762;ENST00000380763	GO:0004408(holocytochrome-c synthase activity);GO:0005739(mitochondrion);GO:0005743(mitochondrial inner membrane);GO:0009887(animal organ morphogenesis);GO:0016020(membrane);GO:0016829(lyase activity);GO:0018063(cytochrome c-heme linkage);GO:0046872(metal ion binding);GO:0055114(oxidation-reduction process);GO:0055114(oxidation-reduction process)	00860(Porphyrin and chlorophyll metabolism);00860(Porphyrin and chlorophyll metabolism)	K01764	EC:4.4.1.17	holocytochrome c synthase [Source:HGNC Symbol;Acc:HGNC:4837]	protein_coding	49.1986493649168	36.4999116086214	48.5866687003841	53.2597888758003	52.2812300785318	41.9181547451985	0.910660397077417	-0.135014949527035	0.357343713791443	0.644181324585846	down	no
ENSG00000004975	chr17	7225342	7234517	-	DVL2	ENST00000005340;ENST00000575458;ENST00000575086;ENST00000576840;ENST00000571745;ENST00000576285;ENST00000573354;ENST00000575756;ENST00000574143;ENST00000574591;ENST00000577154;ENST00000574642;ENST00000572285;ENST00000576439;ENST00000576949	GO:0001843(neural tube closure);GO:0001934(positive regulation of protein phosphorylation);GO:0003007(heart morphogenesis);GO:0003151(outflow tract morphogenesis);GO:0005109(frizzled binding);GO:0005515(protein binding);GO:0005634(nucleus);GO:0005654(nucleoplasm);GO:0005737(cytoplasm);GO:0005829(cytosol);GO:0005886(plasma membrane);GO:0006366(transcription by RNA polymerase II);GO:0007275(multice…	04150(mTOR signaling pathway);04310(Wnt signaling pathway);04330(Notch signaling pathway);04390(Hippo signaling pathway);04550(Signaling pathways regulating pluripotency of stem cells);04916(Melanogenesis);04934(Cushing syndrome);05165(Human papillomavirus infection);05200(Pathways in cancer);05217(Basal cell carcinoma);05224(Breast cancer);05225(Hepatocellular carcinoma);05226(Gastric cancer);05…	K02353		dishevelled segment polarity protein 2 [Source:HGNC Symbol;Acc:HGNC:3086]	protein_coding;retained_intron;processed_transcript	13.3423687209171	14.9500598887427	11.1210635339222	10.0525850445405	10.0349779691787	8.56313519601579	1.37565555488592	0.460119284382413	0.0887725355883835	0.305432346317752	up	no
ENSG00000005001	chr16	2852730	2858170	-	PRSS22	ENST00000571228;ENST00000161006;ENST00000575164;ENST00000576381;ENST00000572061;ENST00000574768;ENST00000577177;ENST00000570950	GO:0004252(serine-type endopeptidase activity);GO:0005576(extracellular region);GO:0006508(proteolysis);GO:0008233(peptidase activity);GO:0008236(serine-type peptidase activity);GO:0016787(hydrolase activity);GO:0019897(extrinsic component of plasma membrane);GO:0046658(anchored component of plasma membrane);GO:0046658(anchored component of plasma membrane)		K09626	EC:3.4.21.-	serine protease 22 [Source:HGNC Symbol;Acc:HGNC:14368]	protein_coding;retained_intron;nonsense_mediated_decay;processed_transcript	1e-04	1e-04	1e-04	1e-04	1e-04	1e-04	1	0	1	1	no	no
ENSG00000005007	chr19	18831938	18868236	+	UPF1	ENST00000262803;ENST00000599848;ENST00000601981;ENST00000594504;ENST00000600012;ENST00000600868;ENST00000598209;ENST00000600310;ENST00000598471;ENST00000601689;ENST00000594243;ENST00000596842;ENST00000600689	GO:0000166(nucleotide binding);GO:0000184(nuclear-transcribed mRNA catabolic process, nonsense-mediated decay);GO:0000294(nuclear-transcribed mRNA catabolic process, endonucleolytic cleavage-dependent decay);GO:0000784(nuclear chromosome, telomeric region);GO:0000785(chromatin);GO:0000932(P-body);GO:0000956(nuclear-transcribed mRNA catabolic process);GO:0003677(DNA binding);GO:0003682(chromatin b…	03013(RNA transport);03015(mRNA surveillance pathway);03015(mRNA surveillance pathway)	K14326	EC:3.6.4.-	UPF1, RNA helicase and ATPase [Source:HGNC Symbol;Acc:HGNC:9962]	protein_coding;processed_transcript;retained_intron	10.6511863730233	13.5288380326744	14.1982727798837	15.2391517844186	15.8578473696512	13.753851737093	0.85568715917368	-0.224844653871837	0.174675439404963	0.446948196393022	down	no
ENSG00000005020	chr7	26667068	26865113	-	SKAP2	ENST00000345317;ENST00000489977;ENST00000468712;ENST00000495802;ENST00000432747;ENST00000490456;ENST00000497511;ENST00000481204;ENST00000487720	GO:0005070(SH3/SH2 adaptor activity);GO:0005515(protein binding);GO:0005654(nucleoplasm);GO:0005737(cytoplasm);GO:0005829(cytosol);GO:0005886(plasma membrane);GO:0007165(signal transduction);GO:0008285(negative regulation of cell population proliferation);GO:0009967(positive regulation of signal transduction);GO:0042113(B cell activation);GO:0065003(protein-containing complex assembly);GO:0065003…				src kinase associated phosphoprotein 2 [Source:HGNC Symbol;Acc:HGNC:15687]	protein_coding;processed_transcript;retained_intron	6.01179952583473	6.94663349151278	4.97999505484051	4.54625874874091	4.03637199141951	3.51559205110987	1.48273249564654	0.568258340196304	0.0615723311965618	0.248433208184456	up	no
ENSG00000005022	chrX	119468422	119471396	+	SLC25A5	ENST00000475354;ENST00000317881;ENST00000460013;ENST00000463551	GO:0003723(RNA binding);GO:0005471(ATP:ADP antiporter activity);GO:0005515(protein binding);GO:0005634(nucleus);GO:0005739(mitochondrion);GO:0005743(mitochondrial inner membrane);GO:0005887(integral component of plasma membrane);GO:0007059(chromosome segregation);GO:0008284(positive regulation of cell population proliferation);GO:0015207(adenine transmembrane transporter activity);GO:0015853(aden…	04020(Calcium signaling pathway);04022(cGMP-PKG signaling pathway);04217(Necroptosis);04218(Cellular senescence);05012(Parkinson disease);05016(Huntington disease);05166(Human T-cell leukemia virus 1 infection);05166(Human T-cell leukemia virus 1 infection)			solute carrier family 25 member 5 [Source:HGNC Symbol;Acc:HGNC:10991]	processed_transcript;protein_coding	541.917229965273	464.987782990354	449.934288740193	421.076923084244	428.490788445659	423.436748580707	1.14441021013331	0.194604274184935	0.55520571470008	0.790138433841859	up	no
ENSG00000005059	chr4	109560209	109683194	+	MCUB	ENST00000472310;ENST00000515114;ENST00000394650;ENST00000452915;ENST00000494604	GO:0005739(mitochondrion);GO:0005743(mitochondrial inner membrane);GO:0006811(ion transport);GO:0006816(calcium ion transport);GO:0006851(mitochondrial calcium ion transmembrane transport);GO:0016020(membrane);GO:0016021(integral component of membrane);GO:0019855(calcium channel inhibitor activity);GO:0031224(intrinsic component of membrane);GO:0031305(integral component of mitochondrial inner me…		K22829		mitochondrial calcium uniporter dominant negative beta subunit [Source:HGNC Symbol;Acc:HGNC:26076]	retained_intron;processed_transcript;protein_coding	4.00245763797468	3.56140402616034	4.44242906891702	5.0337027302391	5.5863075625879	5.28947794458509	0.75466228415937	-0.406096920607768	0.104955600054803	0.336345545750846	down	no
ENSG00000005073	chr7	27181510	27185223	-	HOXA11	ENST00000517402;ENST00000006015	GO:0000981(DNA-binding transcription factor activity, RNA polymerase II-specific);GO:0001501(skeletal system development);GO:0001656(metanephros development);GO:0001658(branching involved in ureteric bud morphogenesis);GO:0001759(organ induction);GO:0003677(DNA binding);GO:0005634(nucleus);GO:0005654(nucleoplasm);GO:0005667(transcription factor complex);GO:0006355(regulation of transcription, DNA…	05202(Transcriptional misregulation in cancer);05202(Transcriptional misregulation in cancer)	K21951		homeobox A11 [Source:HGNC Symbol;Acc:HGNC:5101]	protein_coding	14.9207146532293	12.196184071088	14.1674510511487	14.3140290970958	14.5749420212397	14.9802705175553	0.941077352513201	-0.0876147837287573	0.511495778685993	0.760898847076224	down	no
ENSG00000005075	chr7	102473118	102478907	-	POLR2J	ENST00000292614;ENST00000393794	GO:0000398(mRNA splicing, via spliceosome);GO:0001055(RNA polymerase II activity);GO:0003677(DNA binding);GO:0003899(DNA-directed 5'-3' RNA polymerase activity);GO:0005515(protein binding);GO:0005634(nucleus);GO:0005654(nucleoplasm);GO:0005665(RNA polymerase II, core complex);GO:0006283(transcription-coupled nucleotide-excision repair);GO:0006351(transcription, DNA-templated);GO:0006366(transcrip…	03020(RNA polymerase);05016(Huntington disease);05016(Huntington disease)	K03008		RNA polymerase II subunit J [Source:HGNC Symbol;Acc:HGNC:9197]	protein_coding	48.5959105682657	45.6477002627306	47.4083617535055	52.6964091394834	52.7008488442804	44.4212615940959	0.945490403880851	-0.0808652790642692	0.478559514094616	0.737390415499757	down	no
ENSG00000005100	chr17	5440917	5468982	-	DHX33	ENST00000225296;ENST00000575153;ENST00000433302;ENST00000572490;ENST00000574023	GO:0000166(nucleotide binding);GO:0000182(rDNA binding);GO:0003676(nucleic acid binding);GO:0003723(RNA binding);GO:0003725(double-stranded RNA binding);GO:0003729(mRNA binding);GO:0004386(helicase activity);GO:0005515(protein binding);GO:0005524(ATP binding);GO:0005634(nucleus);GO:0005654(nucleoplasm);GO:0005730(nucleolus);GO:0005737(cytoplasm);GO:0006413(translational initiation);GO:0016787(hyd…	04621(NOD-like receptor signaling pathway);04621(NOD-like receptor signaling pathway)	K17820	EC:3.6.4.13	DEAH-box helicase 33 [Source:HGNC Symbol;Acc:HGNC:16718]	protein_coding;retained_intron;nonsense_mediated_decay	7.18411698721714	9.64542832492658	11.5233044997409	11.428001934531	11.8561839708067	9.73220680238383	0.858750683724868	-0.219688752303251	0.244126059996075	0.534648620962071	down	no
ENSG00000005102	chr17	43640389	43661922	-	MEOX1	ENST00000318579;ENST00000329168;ENST00000549132;ENST00000393661	GO:0000978(RNA polymerase II proximal promoter sequence-specific DNA binding);GO:0000981(DNA-binding transcription factor activity, RNA polymerase II-specific);GO:0001228(DNA-binding transcription activator activity, RNA polymerase II-specific);GO:0001757(somite specification);GO:0003674(molecular_function);GO:0003677(DNA binding);GO:0003682(chromatin binding);GO:0003700(DNA-binding transcription…		K09322		mesenchyme homeobox 1 [Source:HGNC Symbol;Acc:HGNC:7013]	protein_coding	3.51987008601346	0.959569272251309	1.26472245325355	2.02408738743456	2.11775866641735	2.46075189827973	0.869985095740052	-0.200937409427259	0.581110386359609	0.806108403219588	down	no
ENSG00000005108	chr7	11370365	11832198	-	THSD7A	ENST00000423059;ENST00000617773;ENST00000408005;ENST00000497575;ENST00000480061	GO:0001525(angiogenesis);GO:0005576(extracellular region);GO:0005886(plasma membrane);GO:0016020(membrane);GO:0016021(integral component of membrane);GO:0030154(cell differentiation);GO:0031532(actin cytoskeleton reorganization);GO:0042995(cell projection);GO:0042995(cell projection)				thrombospondin type 1 domain containing 7A [Source:HGNC Symbol;Acc:HGNC:22207]	protein_coding;retained_intron;processed_transcript	1e-04	1e-04	1e-04	1e-04	1e-04	1e-04	1	0	1	1	no	no
ENSG00000005156	chr17	34980494	35009743	+	LIG3	ENST00000378526;ENST00000585941;ENST00000262327;ENST00000592690;ENST00000585740;ENST00000590181;ENST00000586407;ENST00000588109;ENST00000586435;ENST00000590630;ENST00000586058;ENST00000588713;ENST00000593099;ENST00000586119;ENST00000585370;ENST00000592244	GO:0000166(nucleotide binding);GO:0000724(double-strand break repair via homologous recombination);GO:0003677(DNA binding);GO:0003909(DNA ligase activity);GO:0003910(DNA ligase (ATP) activity);GO:0005515(protein binding);GO:0005524(ATP binding);GO:0005634(nucleus);GO:0005654(nucleoplasm);GO:0005737(cytoplasm);GO:0005739(mitochondrion);GO:0006260(DNA replication);GO:0006266(DNA ligation);GO:000627…	03410(Base excision repair);03410(Base excision repair)	K10776	EC:6.5.1.1	DNA ligase 3 [Source:HGNC Symbol;Acc:HGNC:6600]	protein_coding;retained_intron;processed_transcript;nonsense_mediated_decay	3.28072612005573	3.23178730443533	3.83851823175168	3.70285932378667	4.23271274448487	3.94325912082979	0.8713846919333	-0.19861832598349	0.248000318883523	0.53835362340306	down	no
ENSG00000005175	chr12	47661249	47706030	-	RPAP3	ENST00000005386;ENST00000548211;ENST00000432584;ENST00000380650;ENST00000548296;ENST00000547706;ENST00000551293	GO:0005515(protein binding);GO:0005829(cytosol);GO:0097255(R2TP complex);GO:0097255(R2TP complex)		K23002		RNA polymerase II associated protein 3 [Source:HGNC Symbol;Acc:HGNC:26151]	protein_coding;processed_transcript;retained_intron	13.6524685543925	12.0591713497196	16.2431084740187	19.5530392609346	18.8535662168224	20.2539289811215	0.715212514941224	-0.483556113559543	0.012722067598343	0.094599152547227	down	no
ENSG00000005187	chr16	20610243	20797581	+	ACSM3	ENST00000568235;ENST00000501740;ENST00000614721;ENST00000561584;ENST00000564701;ENST00000289416;ENST00000440284;ENST00000561795;ENST00000562251;ENST00000563914;ENST00000567387;ENST00000561499;ENST00000569141;ENST00000567711;ENST00000567006	GO:0000166(nucleotide binding);GO:0003674(molecular_function);GO:0003824(catalytic activity);GO:0003996(acyl-CoA ligase activity);GO:0004321(fatty-acyl-CoA synthase activity);GO:0005524(ATP binding);GO:0005575(cellular_component);GO:0005739(mitochondrion);GO:0005759(mitochondrial matrix);GO:0006629(lipid metabolic process);GO:0006631(fatty acid metabolic process);GO:0006633(fatty acid biosyntheti…	00650(Butanoate metabolism);00650(Butanoate metabolism)	K01896	EC:6.2.1.2	acyl-CoA synthetase medium chain family member 3 [Source:HGNC Symbol;Acc:HGNC:10522]	protein_coding;processed_transcript;retained_intron	6.19553380492676	4.97035018508655	2.66962250319574	1.26403108681758	1.49930974474035	1.54873466937417	3.20854922188129	1.68192111556612	1.15467859036373e-06	8.27996008981118e-05	up	yes
ENSG00000005189	chr16	20806429	20849668	+	REXO5	ENST00000568894;ENST00000568046;ENST00000566993;ENST00000261377;ENST00000348433;ENST00000568501;ENST00000566276;ENST00000568476;ENST00000565340;ENST00000568647;ENST00000566518;ENST00000564274;ENST00000563068;ENST00000567297;ENST00000563617;ENST00000564200;ENST00000563045;ENST00000561474;ENST00000568334	GO:0003676(nucleic acid binding);GO:0003723(RNA binding);GO:0004518(nuclease activity);GO:0004527(exonuclease activity);GO:0005730(nucleolus);GO:0016787(hydrolase activity);GO:0070062(extracellular exosome);GO:0090305(nucleic acid phosphodiester bond hydrolysis);GO:0090305(nucleic acid phosphodiester bond hydrolysis)	03008(Ribosome biogenesis in eukaryotes);03008(Ribosome biogenesis in eukaryotes)	K14570	EC:3.1.-.-	RNA exonuclease 5 [Source:HGNC Symbol;Acc:HGNC:24661]	protein_coding;nonsense_mediated_decay;processed_transcript;retained_intron	2.99753203257171	2.38064350559067	4.86528251312591	5.13422887870686	4.27846682085561	5.33803280311133	0.694437434017683	-0.52608337576851	0.0778261828726906	0.282909462088357	down	no
ENSG00000005194	chr16	57428187	57447420	-	CIAPIN1	ENST00000394391;ENST00000567518;ENST00000565961;ENST00000569370;ENST00000568940;ENST00000569979;ENST00000570000;ENST00000564885;ENST00000567751;ENST00000565786;ENST00000569246;ENST00000565368;ENST00000563561;ENST00000566284;ENST00000563341	GO:0005515(protein binding);GO:0005634(nucleus);GO:0005654(nucleoplasm);GO:0005730(nucleolus);GO:0005737(cytoplasm);GO:0005739(mitochondrion);GO:0005758(mitochondrial intermembrane space);GO:0006915(apoptotic process);GO:0008168(methyltransferase activity);GO:0009055(electron transfer activity);GO:0016226(iron-sulfur cluster assembly);GO:0022900(electron transport chain);GO:0030097(hemopoiesis);G…		K22746		cytokine induced apoptosis inhibitor 1 [Source:HGNC Symbol;Acc:HGNC:28050]	protein_coding;nonsense_mediated_decay;retained_intron;processed_transcript	14.2481716077446	14.2883956446941	18.2338586018327	29.9533120076855	20.6448931099616	22.581188888856	0.639120157924718	-0.645840904019282	0.00272418081355892	0.0341347396923884	down	no
ENSG00000005206	chr19	2328615	2355095	+	SPPL2B	ENST00000585725;ENST00000586332;ENST00000621568;ENST00000614794;ENST00000613503;ENST00000610743;ENST00000618220;ENST00000586111;ENST00000587851;ENST00000593243;ENST00000622308;ENST00000612623;ENST00000614784;ENST00000589515	GO:0000139(Golgi membrane);GO:0004190(aspartic-type endopeptidase activity);GO:0005515(protein binding);GO:0005654(nucleoplasm);GO:0005764(lysosome);GO:0005765(lysosomal membrane);GO:0005768(endosome);GO:0005794(Golgi apparatus);GO:0005813(centrosome);GO:0005886(plasma membrane);GO:0006508(proteolysis);GO:0006509(membrane protein ectodomain proteolysis);GO:0008233(peptidase activity);GO:0010008(e…		K09597	EC:3.4.23.-	signal peptide peptidase like 2B [Source:HGNC Symbol;Acc:HGNC:30627]	processed_transcript;nonsense_mediated_decay;protein_coding;retained_intron	2.3483694113762	1.92072146030462	1.76660853389945	0.858056940288449	0.986858904704138	1.26141688232915	1.94303055577186	0.958308588681318	0.0122805610105421	0.0925720571972193	up	no
ENSG00000005238	chr9	35104112	35115896	-	FAM214B	ENST00000378566;ENST00000603301;ENST00000488109;ENST00000322813;ENST00000605244;ENST00000378561;ENST00000378557;ENST00000605104;ENST00000605392	GO:0005515(protein binding);GO:0005634(nucleus);GO:0005634(nucleus)				family with sequence similarity 214 member B [Source:HGNC Symbol;Acc:HGNC:25666]	protein_coding;processed_transcript	1.70936018068341	1.41770577437978	1.24015498096427	0.687892707130598	0.943164158995163	1.06674970993915	1.61880431858002	0.694928602887994	0.114213608068916	0.352221441958323	up	no
ENSG00000005243	chr17	48026167	48038030	-	COPZ2	ENST00000580409;ENST00000583414;ENST00000581637;ENST00000581756;ENST00000621465;ENST00000585182;ENST00000584955;ENST00000612370;ENST00000579263;ENST00000580174	GO:0000139(Golgi membrane);GO:0005737(cytoplasm);GO:0005789(endoplasmic reticulum membrane);GO:0005794(Golgi apparatus);GO:0005801(cis-Golgi network);GO:0005829(cytosol);GO:0006886(intracellular protein transport);GO:0006888(endoplasmic reticulum to Golgi vesicle-mediated transport);GO:0006890(retrograde vesicle-mediated transport, Golgi to endoplasmic reticulum);GO:0006891(intra-Golgi vesicle-me…		K20472		coatomer protein complex subunit zeta 2 [Source:HGNC Symbol;Acc:HGNC:19356]	retained_intron;nonsense_mediated_decay;protein_coding;processed_transcript	4.9498879624866	7.66045581725616	5.71607401071811	5.76664737995713	4.9999616977492	6.14050362754555	1.0839472185436	0.116294508168418	0.904704958073795	0.965685682275605	up	no
ENSG00000005249	chr7	107044705	107161811	+	PRKAR2B	ENST00000265717;ENST00000393613;ENST00000488792	GO:0000086(G2/M transition of mitotic cell cycle);GO:0000166(nucleotide binding);GO:0001932(regulation of protein phosphorylation);GO:0003091(renal water homeostasis);GO:0004862(cAMP-dependent protein kinase inhibitor activity);GO:0005515(protein binding);GO:0005737(cytoplasm);GO:0005813(centrosome);GO:0005829(cytosol);GO:0005886(plasma membrane);GO:0005952(cAMP-dependent protein kinase complex);…	04910(Insulin signaling pathway);04910(Insulin signaling pathway)			protein kinase cAMP-dependent type II regulatory subunit beta [Source:HGNC Symbol;Acc:HGNC:9392]	protein_coding;processed_transcript	1e-04	0.0998955579540122	0.0768284885030502	0.0102862684185828	0.0112600190051619	1e-04	8.16879324364403	3.0301229682119	1	1	up	no
ENSG00000005302	chrX	11758159	11775772	+	MSL3	ENST00000361672;ENST00000312196;ENST00000650370;ENST00000337339;ENST00000647869;ENST00000649988;ENST00000647701;ENST00000648889;ENST00000647857;ENST00000468149;ENST00000648918;ENST00000649130;ENST00000398527;ENST00000476743;ENST00000648120;ENST00000473380;ENST00000649078;ENST00000649602;ENST00000649308;ENST00000650215;ENST00000649785;ENST00000649685;ENST00000649684;ENST00000649649;ENST00000380693…	GO:0000123(histone acetyltransferase complex);GO:0003677(DNA binding);GO:0005634(nucleus);GO:0005654(nucleoplasm);GO:0006325(chromatin organization);GO:0006342(chromatin silencing);GO:0006355(regulation of transcription, DNA-templated);GO:0016573(histone acetylation);GO:0016575(histone deacetylation);GO:0035064(methylated histone binding);GO:0035267(NuA4 histone acetyltransferase complex);GO:0043…		K18403		MSL complex subunit 3 [Source:HGNC Symbol;Acc:HGNC:7370]	protein_coding;nonsense_mediated_decay;retained_intron	3.71333203087935	3.30905536543967	3.70509279662577	3.35949529263804	2.79867136206544	4.59385354458078	0.997717637626731	-0.00329651623237893	0.770311707657097	0.906108745236495	down	no
ENSG00000005339	chr16	3725054	3880726	-	CREBBP	ENST00000262367;ENST00000382070;ENST00000637492;ENST00000571763;ENST00000576720;ENST00000570939;ENST00000574740;ENST00000573517;ENST00000572569;ENST00000635919;ENST00000638158;ENST00000573672;ENST00000571826;ENST00000572134;ENST00000575237;ENST00000634839;ENST00000636002;ENST00000635753;ENST00000635899;ENST00000636895	GO:0000122(negative regulation of transcription by RNA polymerase II);GO:0000123(histone acetyltransferase complex);GO:0000790(nuclear chromatin);GO:0000987(proximal promoter sequence-specific DNA binding);GO:0001085(RNA polymerase II transcription factor binding);GO:0001102(RNA polymerase II activating transcription factor binding);GO:0001666(response to hypoxia);GO:0002039(p53 binding);GO:00022…	04024(cAMP signaling pathway);04066(HIF-1 signaling pathway);04068(FoxO signaling pathway);04110(Cell cycle);04310(Wnt signaling pathway);04330(Notch signaling pathway);04350(TGF-beta signaling pathway);04520(Adherens junction);04630(Jak-STAT signaling pathway);04720(Long-term potentiation);04916(Melanogenesis);04919(Thyroid hormone signaling pathway);04922(Glucagon signaling pathway);05016(Hunti…			CREB binding protein [Source:HGNC Symbol;Acc:HGNC:2348]	protein_coding;retained_intron;processed_transcript	3.96741397947328	3.40896926071521	4.52264239820553	4.49528228911696	3.10643483804544	3.75417597805319	1.04782825341399	0.0674022681605627	0.987988602721978	0.996459676408384	up	no
ENSG00000005379	chr17	58301228	58328795	-	TSPOAP1	ENST00000581692;ENST00000581675;ENST00000268893;ENST00000343736;ENST00000580669;ENST00000578511;ENST00000577871;ENST00000582679;ENST00000578486;ENST00000585149;ENST00000583624	GO:0005515(protein binding);GO:0005737(cytoplasm);GO:0005739(mitochondrion);GO:0005829(cytosol);GO:0006700(C21-steroid hormone biosynthetic process);GO:0007269(neurotransmitter secretion);GO:0008150(biological_process);GO:0014047(glutamate secretion);GO:0030156(benzodiazepine receptor binding);GO:0044305(calyx of Held);GO:0098978(glutamatergic synapse);GO:0099509(regulation of presynaptic cytosol…		K19922		TSPO associated protein 1 [Source:HGNC Symbol;Acc:HGNC:16831]	retained_intron;protein_coding	1e-04	1e-04	1e-04	1e-04	1e-04	1e-04	1	0	1	1	no	no
ENSG00000005381	chr17	58269856	58280935	-	MPO	ENST00000225275;ENST00000577220;ENST00000578493;ENST00000581022;ENST00000580005	GO:0001878(response to yeast);GO:0002149(hypochlorous acid biosynthetic process);GO:0002679(respiratory burst involved in defense response);GO:0003682(chromatin binding);GO:0004601(peroxidase activity);GO:0005576(extracellular region);GO:0005615(extracellular space);GO:0005634(nucleus);GO:0005737(cytoplasm);GO:0005764(lysosome);GO:0006952(defense response);GO:0006979(response to oxidative stress)…	00983(Drug metabolism - other enzymes);04145(Phagosome);05202(Transcriptional misregulation in cancer);05221(Acute myeloid leukemia);05221(Acute myeloid leukemia)	K10789	EC:1.11.2.2	myeloperoxidase [Source:HGNC Symbol;Acc:HGNC:7218]	protein_coding;processed_transcript;retained_intron	1e-04	1e-04	1e-04	1e-04	1e-04	1e-04	1	0	1	1	no	no
ENSG00000005421	chr7	95297676	95324707	-	PON1	ENST00000222381;ENST00000462594;ENST00000433729;ENST00000470502	GO:0004063(aryldialkylphosphatase activity);GO:0004064(arylesterase activity);GO:0005509(calcium ion binding);GO:0005543(phospholipid binding);GO:0005576(extracellular region);GO:0005615(extracellular space);GO:0006629(lipid metabolic process);GO:0008203(cholesterol metabolic process);GO:0009636(response to toxic substance);GO:0010875(positive regulation of cholesterol efflux);GO:0016311(dephosph…				paraoxonase 1 [Source:HGNC Symbol;Acc:HGNC:9204]	protein_coding;retained_intron;nonsense_mediated_decay	0.0700055427259887	1e-04	1e-04	0.0780046278248588	1e-04	0.0283045752118644	0.65976946281385	-0.599966090046902	1	1	down	no
ENSG00000005436	chr2	75652000	75710985	-	GCFC2	ENST00000470285;ENST00000470197;ENST00000321027;ENST00000541687;ENST00000492826;ENST00000409857;ENST00000427862;ENST00000472230;ENST00000486016;ENST00000442309;ENST00000470503	GO:0000122(negative regulation of transcription by RNA polymerase II);GO:0000245(spliceosomal complex assembly);GO:0000398(mRNA splicing, via spliceosome);GO:0000978(RNA polymerase II proximal promoter sequence-specific DNA binding);GO:0001227(DNA-binding transcription repressor activity, RNA polymerase II-specific);GO:0003677(DNA binding);GO:0003700(DNA-binding transcription factor activity);GO:…		K09061		GC-rich sequence DNA-binding factor 2 [Source:HGNC Symbol;Acc:HGNC:1317]	nonsense_mediated_decay;retained_intron;protein_coding	2.91864502891125	2.5527734347667	3.43654135956084	3.36768203952425	3.30673257639524	3.04693946623971	0.9163291191694	-0.126062228756491	0.509589067747913	0.75955933796342	down	no
ENSG00000005448	chr2	74421678	74425755	+	WDR54	ENST00000461531;ENST00000409791;ENST00000475328;ENST00000469932;ENST00000493982;ENST00000426787;ENST00000348227;ENST00000465134;ENST00000480089;ENST00000482880;ENST00000468778;ENST00000469321;ENST00000482605	GO:0005515(protein binding);GO:0005515(protein binding)				WD repeat domain 54 [Source:HGNC Symbol;Acc:HGNC:25770]	processed_transcript;protein_coding;retained_intron	8.53296051188811	8.42172668356643	6.08277331083916	4.23720491293706	6.69199015629371	5.0486841486014	1.44183468858512	0.527905764003136	0.142987132266145	0.399608066925547	up	no
ENSG00000005469	chr7	87345681	87399481	+	CROT	ENST00000419147;ENST00000412227;ENST00000331536;ENST00000442291;ENST00000488850;ENST00000469785;ENST00000479014	GO:0005102(signaling receptor binding);GO:0005777(peroxisome);GO:0005782(peroxisomal matrix);GO:0005829(cytosol);GO:0006091(generation of precursor metabolites and energy);GO:0006625(protein targeting to peroxisome);GO:0006629(lipid metabolic process);GO:0006631(fatty acid metabolic process);GO:0006635(fatty acid beta-oxidation);GO:0008458(carnitine O-octanoyltransferase activity);GO:0009437(carn…	04146(Peroxisome);04146(Peroxisome)	K05940	EC:2.3.1.137	carnitine O-octanoyltransferase [Source:HGNC Symbol;Acc:HGNC:2366]	protein_coding;retained_intron	1.50124768045792	1.49613536613778	1.41988234183571	1.39810118537859	1.73108084776059	1.72844323659369	0.909346675206654	-0.137097689079082	0.56732670069722	0.798070045605442	down	no
ENSG00000005471	chr7	87401697	87475739	-	ABCB4	ENST00000440025;ENST00000649586;ENST00000358400;ENST00000265723;ENST00000359206;ENST00000453593;ENST00000467983;ENST00000467079;ENST00000469770;ENST00000643670;ENST00000644106;ENST00000473795;ENST00000417608	GO:0000166(nucleotide binding);GO:0005515(protein binding);GO:0005524(ATP binding);GO:0005548(phospholipid transporter activity);GO:0005654(nucleoplasm);GO:0005737(cytoplasm);GO:0005829(cytosol);GO:0005886(plasma membrane);GO:0005887(integral component of plasma membrane);GO:0005925(focal adhesion);GO:0006629(lipid metabolic process);GO:0006869(lipid transport);GO:0008525(phosphatidylcholine tran…	02010(ABC transporters);04976(Bile secretion);04976(Bile secretion)	K05659	EC:7.6.2.2	ATP binding cassette subfamily B member 4 [Source:HGNC Symbol;Acc:HGNC:45]	protein_coding;retained_intron;nonsense_mediated_decay	0.0054994437686036	0.0207245668435357	1e-04	1e-04	1e-04	0.00952196389284328	2.70768446604882	1.43705962746921	1	1	up	no
ENSG00000005483	chr7	105014179	105114361	+	KMT2E	ENST00000311117;ENST00000257745;ENST00000334884;ENST00000478990;ENST00000480368;ENST00000495267;ENST00000476671;ENST00000474203;ENST00000482560;ENST00000485619;ENST00000468607;ENST00000622386;ENST00000496191;ENST00000479838;ENST00000478079;ENST00000473063	GO:0000785(chromatin);GO:0002446(neutrophil mediated immunity);GO:0005515(protein binding);GO:0005634(nucleus);GO:0005654(nucleoplasm);GO:0005694(chromosome);GO:0005737(cytoplasm);GO:0005815(microtubule organizing center);GO:0005856(cytoskeleton);GO:0005886(plasma membrane);GO:0006306(DNA methylation);GO:0006325(chromatin organization);GO:0007049(cell cycle);GO:0007050(cell cycle arrest);GO:00160…	00310(Lysine degradation);00310(Lysine degradation)	K09189	EC:2.1.1.43	lysine methyltransferase 2E [Source:HGNC Symbol;Acc:HGNC:18541]	protein_coding;nonsense_mediated_decay;processed_transcript;retained_intron	8.74315548575452	7.71889907160654	6.78195051424548	6.07036495991767	5.6686006038349	4.3028906052432	1.44895982277477	0.535017591936114	0.0483299251576823	0.216736521953259	up	no
ENSG00000005486	chr7	75842602	75888921	+	RHBDD2	ENST00000466232;ENST00000468644;ENST00000318622;ENST00000454791;ENST00000006777;ENST00000476218;ENST00000468304;ENST00000428119;ENST00000467406	GO:0000139(Golgi membrane);GO:0004252(serine-type endopeptidase activity);GO:0005634(nucleus);GO:0005654(nucleoplasm);GO:0005794(Golgi apparatus);GO:0006508(proteolysis);GO:0016020(membrane);GO:0016021(integral component of membrane);GO:0048471(perinuclear region of cytoplasm);GO:0048471(perinuclear region of cytoplasm)		K09652		rhomboid domain containing 2 [Source:HGNC Symbol;Acc:HGNC:23082]	processed_transcript;protein_coding;nonsense_mediated_decay	17.8905953899582	17.4364938970711	10.7980951196653	9.67285149079498	10.6182869430962	8.6930799460251	1.59138962459155	0.670287098176171	0.0324288383124889	0.168962788929529	up	no
ENSG00000005513	chr16	981770	986979	+	SOX8	ENST00000293894;ENST00000566034	GO:0000979(RNA polymerase II core promoter sequence-specific DNA binding);GO:0000981(DNA-binding transcription factor activity, RNA polymerase II-specific);GO:0001228(DNA-binding transcription activator activity, RNA polymerase II-specific);GO:0001649(osteoblast differentiation);GO:0001701(in utero embryonic development);GO:0001755(neural crest cell migration);GO:0002009(morphogenesis of an epith…		K09270		SRY-box 8 [Source:HGNC Symbol;Acc:HGNC:11203]	protein_coding;retained_intron	1e-04	1e-04	1e-04	0.00980739776286353	1e-04	1e-04	0.0299778231173413	-5.05996056605674	1	1	down	no
ENSG00000005700	chr6	82169986	82247754	-	IBTK	ENST00000505222;ENST00000306270;ENST00000508381;ENST00000445419;ENST00000610980;ENST00000503400;ENST00000503631;ENST00000510291;ENST00000471036;ENST00000369751	GO:0001933(negative regulation of protein phosphorylation);GO:0005515(protein binding);GO:0005634(nucleus);GO:0005654(nucleoplasm);GO:0005737(cytoplasm);GO:0016020(membrane);GO:0019901(protein kinase binding);GO:0030292(protein tyrosine kinase inhibitor activity);GO:0051209(release of sequestered calcium ion into cytosol);GO:0061099(negative regulation of protein tyrosine kinase activity);GO:0061…				inhibitor of Bruton tyrosine kinase [Source:HGNC Symbol;Acc:HGNC:17853]	retained_intron;protein_coding;nonsense_mediated_decay	7.67293871292579	5.46108567335704	5.0185800057346	4.74620122307604	4.64018010402569	3.75365368207363	1.38147306147525	0.4662074300802	0.120769430889543	0.363916206872275	up	no
ENSG00000005801	chr11	3339261	3379222	-	ZNF195	ENST00000528796;ENST00000354599;ENST00000399602;ENST00000343338;ENST00000620374;ENST00000649622;ENST00000429541;ENST00000005082;ENST00000526601;ENST00000438262;ENST00000528410;ENST00000528218;ENST00000529789;ENST00000525313;ENST00000533036;ENST00000529228;ENST00000526540;ENST00000529678;ENST00000526598;ENST00000528636;ENST00000427810;ENST00000534569;ENST00000524857;ENST00000530643;ENST00000618467…	GO:0000981(DNA-binding transcription factor activity, RNA polymerase II-specific);GO:0003676(nucleic acid binding);GO:0003677(DNA binding);GO:0005622(intracellular);GO:0005634(nucleus);GO:0006355(regulation of transcription, DNA-templated);GO:0006357(regulation of transcription by RNA polymerase II);GO:0008270(zinc ion binding);GO:0046872(metal ion binding);GO:0046872(metal ion binding)	05168(Herpes simplex virus 1 infection);05168(Herpes simplex virus 1 infection)	K09228		zinc finger protein 195 [Source:HGNC Symbol;Acc:HGNC:12986]	protein_coding;retained_intron;nonsense_mediated_decay;processed_transcript	1.94068648629494	1.93841754418922	1.96855526581846	1.36573995704893	1.70914881248399	1.2446183283238	1.3537793002364	0.436992562836963	0.201595235800252	0.483332216770223	up	no
ENSG00000005810	chr13	77044657	77327094	-	MYCBP2	ENST00000544440;ENST00000357337;ENST00000612956;ENST00000429715;ENST00000485061;ENST00000482517;ENST00000462987;ENST00000498073;ENST00000466564;ENST00000486679;ENST00000474882;ENST00000491491	GO:0005085(guanyl-nucleotide exchange factor activity);GO:0005515(protein binding);GO:0005634(nucleus);GO:0005737(cytoplasm);GO:0005856(cytoskeleton);GO:0008045(motor neuron axon guidance);GO:0008270(zinc ion binding);GO:0008536(Ran GTPase binding);GO:0015630(microtubule cytoskeleton);GO:0016020(membrane);GO:0016567(protein ubiquitination);GO:0016740(transferase activity);GO:0021785(branchiomotor…		K10693	EC:2.3.2.27	MYC binding protein 2, E3 ubiquitin protein ligase [Source:HGNC Symbol;Acc:HGNC:23386]	protein_coding;processed_transcript	2.52639587026959	2.61500525408144	3.96843111227873	3.86391340401576	3.76263916425846	2.44693806405204	0.904337192452031	-0.14506729661093	0.446998761007186	0.716971357981122	down	no
ENSG00000005812	chr13	76992598	77027195	-	FBXL3	ENST00000485797;ENST00000477982;ENST00000355619;ENST00000417323;ENST00000470210;ENST00000472949	GO:0000151(ubiquitin ligase complex);GO:0000209(protein polyubiquitination);GO:0004842(ubiquitin-protein transferase activity);GO:0005515(protein binding);GO:0005634(nucleus);GO:0005737(cytoplasm);GO:0005829(cytosol);GO:0016567(protein ubiquitination);GO:0016604(nuclear body);GO:0019005(SCF ubiquitin ligase complex);GO:0031146(SCF-dependent proteasomal ubiquitin-dependent protein catabolic proces…	04710(Circadian rhythm);04710(Circadian rhythm)	K10269		F-box and leucine rich repeat protein 3 [Source:HGNC Symbol;Acc:HGNC:13599]	processed_transcript;protein_coding	7.16098201144715	7.90001624646693	7.9367594410684	7.34077285387224	8.11188689188807	7.61374463510458	0.997023953939724	-0.00429992846358249	0.731232699493823	0.887242892625903	down	no
ENSG00000005844	chr16	30472658	30523185	+	ITGAL	ENST00000356798;ENST00000562652;ENST00000569570;ENST00000358164;ENST00000568926;ENST00000565864;ENST00000562857;ENST00000565348;ENST00000564118;ENST00000433423;ENST00000569725;ENST00000566149;ENST00000568012;ENST00000564935;ENST00000568987;ENST00000563615;ENST00000562020;ENST00000566267;ENST00000564632	GO:0002291(T cell activation via T cell receptor contact with antigen bound to MHC molecule on antigen presenting cell);GO:0005515(protein binding);GO:0005886(plasma membrane);GO:0006909(phagocytosis);GO:0006954(inflammatory response);GO:0007155(cell adhesion);GO:0007157(heterophilic cell-cell adhesion via plasma membrane cell adhesion molecules);GO:0007159(leukocyte cell-cell adhesion);GO:000716…	04015(Rap1 signaling pathway);04514(Cell adhesion molecules (CAMs));04650(Natural killer cell mediated cytotoxicity);04670(Leukocyte transendothelial migration);04810(Regulation of actin cytoskeleton);05144(Malaria);05150(Staphylococcus aureus infection);05166(Human T-cell leukemia virus 1 infection);05169(Epstein-Barr virus infection);05323(Rheumatoid arthritis);05416(Viral myocarditis);05416(Vi…	K05718		integrin subunit alpha L [Source:HGNC Symbol;Acc:HGNC:6148]	protein_coding;nonsense_mediated_decay;processed_transcript;retained_intron	1e-04	1e-04	1e-04	1e-04	1e-04	1e-04	1	0	1	1	no	no
ENSG00000005882	chr17	50094737	50111368	+	PDK2	ENST00000007708;ENST00000508030;ENST00000503176;ENST00000503614;ENST00000508960;ENST00000505897;ENST00000505440;ENST00000614357;ENST00000511026;ENST00000512238;ENST00000515040;ENST00000510219;ENST00000506242;ENST00000503076;ENST00000512204;ENST00000506647	GO:0000166(nucleotide binding);GO:0004672(protein kinase activity);GO:0004740(pyruvate dehydrogenase (acetyl-transferring) kinase activity);GO:0005524(ATP binding);GO:0005654(nucleoplasm);GO:0005739(mitochondrion);GO:0005759(mitochondrial matrix);GO:0005829(cytosol);GO:0005967(mitochondrial pyruvate dehydrogenase complex);GO:0005975(carbohydrate metabolic process);GO:0006006(glucose metabolic pro…				pyruvate dehydrogenase kinase 2 [Source:HGNC Symbol;Acc:HGNC:8810]	protein_coding;retained_intron;processed_transcript	3.7535388347017	3.6839687993067	2.58120015471629	2.82150972413793	2.09783740193395	2.13969786352855	1.41927240915514	0.505151520772032	0.16815011651494	0.437422410686302	up	no
ENSG00000005884	chr17	50055968	50090480	+	ITGA3	ENST00000506401;ENST00000505306;ENST00000320031;ENST00000007722;ENST00000508100;ENST00000570989;ENST00000512553;ENST00000505552;ENST00000510809;ENST00000505612;ENST00000506827;ENST00000507771;ENST00000515147;ENST00000504417;ENST00000506437;ENST00000514834	GO:0001764(neuron migration);GO:0001968(fibronectin binding);GO:0002020(protease binding);GO:0005178(integrin binding);GO:0005515(protein binding);GO:0005518(collagen binding);GO:0005886(plasma membrane);GO:0005925(focal adhesion);GO:0007155(cell adhesion);GO:0007160(cell-matrix adhesion);GO:0007229(integrin-mediated signaling pathway);GO:0007507(heart development);GO:0007613(memory);GO:0008305(i…	04151(PI3K-Akt signaling pathway);04510(Focal adhesion);04512(ECM-receptor interaction);04640(Hematopoietic cell lineage);04810(Regulation of actin cytoskeleton);05165(Human papillomavirus infection);05200(Pathways in cancer);05222(Small cell lung cancer);05410(Hypertrophic cardiomyopathy (HCM));05412(Arrhythmogenic right ventricular cardiomyopathy (ARVC));05414(Dilated cardiomyopathy (DCM));0541…	K06482		integrin subunit alpha 3 [Source:HGNC Symbol;Acc:HGNC:6139]	nonsense_mediated_decay;retained_intron;protein_coding	12.6435405762089	11.2025324816364	9.29560161507855	9.48671115435625	10.0435991315038	9.62499478800245	1.13672879048812	0.184888085988703	0.616571017014548	0.829096841947245	up	no
ENSG00000005889	chrX	24149173	24216255	+	ZFX	ENST00000497813;ENST00000428571;ENST00000539115;ENST00000379188;ENST00000419690;ENST00000379177;ENST00000304543;ENST00000459724;ENST00000480195;ENST00000338565;ENST00000474385	GO:0000981(DNA-binding transcription factor activity, RNA polymerase II-specific);GO:0003676(nucleic acid binding);GO:0003677(DNA binding);GO:0003713(transcription coactivator activity);GO:0005634(nucleus);GO:0005654(nucleoplasm);GO:0005730(nucleolus);GO:0006355(regulation of transcription, DNA-templated);GO:0006357(regulation of transcription by RNA polymerase II);GO:0046872(metal ion binding);G…				zinc finger protein X-linked [Source:HGNC Symbol;Acc:HGNC:12869]	processed_transcript;protein_coding	6.72435515845967	3.06824047338719	6.82784804260263	2.6158303119398	4.74972699247538	2.92769254885471	1.61469350412879	0.691260343224223	0.0639522168894455	0.253238890553203	up	no
ENSG00000005893	chrX	120427827	120469365	-	LAMP2	ENST00000434600;ENST00000200639;ENST00000486593;ENST00000371335	GO:0000421(autophagosome membrane);GO:0002576(platelet degranulation);GO:0005515(protein binding);GO:0005615(extracellular space);GO:0005764(lysosome);GO:0005765(lysosomal membrane);GO:0005768(endosome);GO:0005770(late endosome);GO:0005886(plasma membrane);GO:0006605(protein targeting);GO:0006914(autophagy);GO:0009267(cellular response to starvation);GO:0010008(endosome membrane);GO:0016020(membr…	04140(Autophagy - animal);04142(Lysosome);04145(Phagosome);05152(Tuberculosis);05152(Tuberculosis)	K06528		lysosomal associated membrane protein 2 [Source:HGNC Symbol;Acc:HGNC:6501]	protein_coding;nonsense_mediated_decay	12.1335423660876	15.8102997441187	16.1160129507781	18.4327088159609	18.5707077247557	16.3140309095186	0.826368424747049	-0.275142964511989	0.120819928971362	0.363916962185523	down	no
ENSG00000005961	chr17	44372180	44385809	-	ITGA2B	ENST00000648408;ENST00000587295;ENST00000262407;ENST00000592462;ENST00000592226;ENST00000591990;ENST00000589645;ENST00000592075;ENST00000592253;ENST00000592944	GO:0002576(platelet degranulation);GO:0002687(positive regulation of leukocyte migration);GO:0005515(protein binding);GO:0005886(plasma membrane);GO:0005925(focal adhesion);GO:0007155(cell adhesion);GO:0007160(cell-matrix adhesion);GO:0007229(integrin-mediated signaling pathway);GO:0008305(integrin complex);GO:0009897(external side of plasma membrane);GO:0009986(cell surface);GO:0016020(membrane)…	04015(Rap1 signaling pathway);04151(PI3K-Akt signaling pathway);04510(Focal adhesion);04512(ECM-receptor interaction);04611(Platelet activation);04640(Hematopoietic cell lineage);04810(Regulation of actin cytoskeleton);05165(Human papillomavirus infection);05200(Pathways in cancer);05222(Small cell lung cancer);05410(Hypertrophic cardiomyopathy (HCM));05412(Arrhythmogenic right ventricular cardio…	K06476		integrin subunit alpha 2b [Source:HGNC Symbol;Acc:HGNC:6138]	protein_coding;retained_intron	1.71875876544767	1.47721144316339	0.695170603494866	0.266098488920915	0.304544185732301	0.356430388038191	4.19723209388639	2.0694382419803	5.95574299439277e-05	0.0020346447470231	up	yes
ENSG00000005981	chr7	95478444	95528801	+	ASB4	ENST00000257621;ENST00000428113;ENST00000325885	GO:0004842(ubiquitin-protein transferase activity);GO:0005515(protein binding);GO:0005829(cytosol);GO:0016567(protein ubiquitination);GO:0019899(enzyme binding);GO:0031462(Cul2-RING ubiquitin ligase complex);GO:0031466(Cul5-RING ubiquitin ligase complex);GO:0031625(ubiquitin protein ligase binding);GO:0035556(intracellular signal transduction);GO:0043687(post-translational protein modification);G…		K10326		ankyrin repeat and SOCS box containing 4 [Source:HGNC Symbol;Acc:HGNC:16009]	processed_transcript;protein_coding	1e-04	0.00869186278766826	1e-04	1e-04	1e-04	1e-04	29.6395426255609	4.88945128015168	1	1	up	no
ENSG00000006007	chr16	19501693	19522123	-	GDE1	ENST00000353258;ENST00000564172;ENST00000563645;ENST00000569899;ENST00000569773	GO:0004622(lysophospholipase activity);GO:0005886(plasma membrane);GO:0006629(lipid metabolic process);GO:0006644(phospholipid metabolic process);GO:0008081(phosphoric diester hydrolase activity);GO:0008889(glycerophosphodiester phosphodiesterase activity);GO:0016020(membrane);GO:0016021(integral component of membrane);GO:0016787(hydrolase activity);GO:0030659(cytoplasmic vesicle membrane);GO:003…		K19179	EC:3.1.4.44	glycerophosphodiester phosphodiesterase 1 [Source:HGNC Symbol;Acc:HGNC:29644]	protein_coding;nonsense_mediated_decay;retained_intron	27.5103270947608	26.8500525865604	23.8683642949886	25.0233195906606	24.9133402230068	23.4899074025057	1.06540107950299	0.0913966478033501	0.932893096054081	0.976254140636651	up	no
ENSG00000006015	chr19	18588685	18592336	+	REX1BD	ENST00000598375;ENST00000358607;ENST00000450195;ENST00000600997;ENST00000601736;ENST00000597371;ENST00000595490;ENST00000595077	GO:0005515(protein binding);GO:0005515(protein binding)				required for excision 1-B domain containing [Source:HGNC Symbol;Acc:HGNC:26098]	retained_intron;protein_coding;nonsense_mediated_decay	3.97485114777448	3.87519091038576	3.60491337507418	3.10778864836795	2.86096155994065	4.15759600593472	1.13120321889867	0.177858130530939	0.764831393953905	0.903118566520257	up	no
ENSG00000006016	chr19	18572220	18598593	-	CRLF1	ENST00000594325;ENST00000596360;ENST00000392386;ENST00000597131;ENST00000593286	GO:0001657(ureteric bud development);GO:0004896(cytokine receptor activity);GO:0005125(cytokine activity);GO:0005127(ciliary neurotrophic factor receptor binding);GO:0005515(protein binding);GO:0005576(extracellular region);GO:0005615(extracellular space);GO:0005829(cytosol);GO:0008284(positive regulation of cell population proliferation);GO:0009897(external side of plasma membrane);GO:0010469(re…				cytokine receptor like factor 1 [Source:HGNC Symbol;Acc:HGNC:2364]	processed_transcript;retained_intron;protein_coding	8.51405096022919	10.616590586451	6.94846927637344	6.12881594607348	4.76722846140883	5.47651216717223	1.59285513561305	0.671615064957356	0.0410169050539478	0.195308964400537	up	no
ENSG00000006025	chr17	47807372	47821794	-	AC003665	ENST00000007414;ENST00000583167;ENST00000392507;ENST00000579728;ENST00000613735;ENST00000578461;ENST00000580140;ENST00000580808;ENST00000584698;ENST00000580226;ENST00000585051	GO:0005515(protein binding);GO:0005737(cytoplasm);GO:0005776(autophagosome);GO:0005783(endoplasmic reticulum);GO:0005789(endoplasmic reticulum membrane);GO:0005829(cytosol);GO:0005886(plasma membrane);GO:0006699(bile acid biosynthetic process);GO:0006869(lipid transport);GO:0008289(lipid binding);GO:0010506(regulation of autophagy);GO:0015248(sterol transporter activity);GO:0015485(cholesterol bi…		K20463		oxysterol binding protein like 7 [Source:NCBI gene;Acc:114881]	protein_coding;retained_intron;nonsense_mediated_decay	1.25760502404139	1.77131713922702	1.19417385483871	1.02018905462568	0.893874915702982	1.06049160133901	1.41974016499529	0.505626917776743	0.254360771340519	0.546811483061357	up	no
ENSG00000006042	chr17	32927910	32945106	+	TMEM98	ENST00000394642;ENST00000395149;ENST00000261713;ENST00000579849;ENST00000582227;ENST00000578289;ENST00000439138;ENST00000583437;ENST00000583120	GO:0005783(endoplasmic reticulum);GO:0016020(membrane);GO:0016021(integral component of membrane);GO:0016021(integral component of membrane)				transmembrane protein 98 [Source:HGNC Symbol;Acc:HGNC:24529]	protein_coding;retained_intron	1e-04	1e-04	1e-04	1e-04	1e-04	1e-04	1	0	1	1	no	no
ENSG00000006047	chr17	7288263	7294639	-	YBX2	ENST00000571834;ENST00000571485;ENST00000007699;ENST00000571464;ENST00000570720;ENST00000570627;ENST00000571127	GO:0000981(DNA-binding transcription factor activity, RNA polymerase II-specific);GO:0001650(fibrillar center);GO:0003676(nucleic acid binding);GO:0003677(DNA binding);GO:0003723(RNA binding);GO:0005634(nucleus);GO:0005737(cytoplasm);GO:0006357(regulation of transcription by RNA polymerase II);GO:0006366(transcription by RNA polymerase II);GO:0007283(spermatogenesis);GO:0009386(translational atte…		K09277		Y-box binding protein 2 [Source:HGNC Symbol;Acc:HGNC:17948]	retained_intron;protein_coding;processed_transcript	7.97720367717556	8.95640527855755	8.11666671388469	5.47428872619305	4.64940330835673	3.62880078125675	1.821507998959	0.865133330536718	0.00278459981396726	0.0346817956193601	up	no
ENSG00000006059	chr17	41346092	41350812	-	KRT33A	ENST00000007735	GO:0005198(structural molecule activity);GO:0005615(extracellular space);GO:0005829(cytosol);GO:0005882(intermediate filament);GO:0031424(keratinization);GO:0070268(cornification)	04915(Estrogen signaling pathway)			keratin 33A [Source:HGNC Symbol;Acc:HGNC:6450]	protein_coding	1e-04	1e-04	1e-04	1e-04	1e-04	1e-04	1	0	1	1	no	no
ENSG00000006062	chr17	45263119	45317145	-	MAP3K14	ENST00000344686;ENST00000648527;ENST00000376926;ENST00000640087;ENST00000592267;ENST00000586644;ENST00000617331	GO:0000165(MAPK cascade);GO:0000166(nucleotide binding);GO:0000186(activation of MAPKK activity);GO:0001650(fibrillar center);GO:0004672(protein kinase activity);GO:0004674(protein serine/threonine kinase activity);GO:0004704(NF-kappaB-inducing kinase activity);GO:0004709(MAP kinase kinase kinase activity);GO:0005515(protein binding);GO:0005524(ATP binding);GO:0005634(nucleus);GO:0005737(cytoplas…	04010(MAPK signaling pathway);04064(NF-kappa B signaling pathway);04210(Apoptosis);04380(Osteoclast differentiation);04625(C-type lectin receptor signaling pathway);04660(T cell receptor signaling pathway);04668(TNF signaling pathway);04672(Intestinal immune network for IgA production);05120(Epithelial cell signaling in Helicobacter pylori infection);05166(Human T-cell leukemia virus 1 infection)…			mitogen-activated protein kinase kinase kinase 14 [Source:HGNC Symbol;Acc:HGNC:6853]	protein_coding;retained_intron	4.35630978198479	4.05907849757953	4.68670073668741	4.7402904123444	5.40971520954357	2.76117468118949	1.01478630990296	0.0211759617944115	0.875056807123161	0.95474524338498	up	no
ENSG00000006071	chr11	17392498	17476879	-	ABCC8	ENST00000644772;ENST00000643562;ENST00000526037;ENST00000531642;ENST00000643878;ENST00000302539;ENST00000389817;ENST00000646592;ENST00000646993;ENST00000644484;ENST00000642579;ENST00000646902;ENST00000642611;ENST00000642271;ENST00000647086;ENST00000643260;ENST00000646003;ENST00000647015;ENST00000645004;ENST00000644757;ENST00000644675;ENST00000644057;ENST00000642902;ENST00000645760;ENST00000646207…	GO:0000166(nucleotide binding);GO:0001678(cellular glucose homeostasis);GO:0005267(potassium channel activity);GO:0005524(ATP binding);GO:0005739(mitochondrion);GO:0005886(plasma membrane);GO:0006813(potassium ion transport);GO:0007565(female pregnancy);GO:0007613(memory);GO:0008281(sulfonylurea receptor activity);GO:0008282(inward rectifying potassium channel);GO:0008542(visual learning);GO:0009…	02010(ABC transporters);04911(Insulin secretion);04930(Type II diabetes mellitus);04930(Type II diabetes mellitus)	K05032		ATP binding cassette subfamily C member 8 [Source:HGNC Symbol;Acc:HGNC:59]	protein_coding;nonsense_mediated_decay;retained_intron;processed_transcript	1e-04	1e-04	1e-04	1e-04	1e-04	1e-04	1	0	1	1	no	no
ENSG00000006116	chr16	24255553	24362801	+	CACNG3	ENST00000005284	GO:0005244(voltage-gated ion channel activity);GO:0005245(voltage-gated calcium channel activity);GO:0005262(calcium channel activity);GO:0005886(plasma membrane);GO:0005891(voltage-gated calcium channel complex);GO:0006605(protein targeting);GO:0006811(ion transport);GO:0006816(calcium ion transport);GO:0008104(protein localization);GO:0016020(membrane);GO:0016021(integral component of membrane)…	04010(MAPK signaling pathway);04260(Cardiac muscle contraction);04261(Adrenergic signaling in cardiomyocytes);04921(Oxytocin signaling pathway);05410(Hypertrophic cardiomyopathy (HCM));05412(Arrhythmogenic right ventricular cardiomyopathy (ARVC));05414(Dilated cardiomyopathy (DCM))	K04868		calcium voltage-gated channel auxiliary subunit gamma 3 [Source:HGNC Symbol;Acc:HGNC:1407]	protein_coding	0.014267	1e-04	0.01678	0.020547	1e-04	1e-04	1.50127729310262	0.586190474251224	1	1	up	no
ENSG00000006118	chr11	60924463	60937159	+	TMEM132A	ENST00000537065;ENST00000544065;ENST00000453848;ENST00000005286;ENST00000543732;ENST00000540276;ENST00000537110;ENST00000534983;ENST00000544098;ENST00000536409;ENST00000536928;ENST00000538090;ENST00000540112;ENST00000535480	GO:0000139(Golgi membrane);GO:0003674(molecular_function);GO:0005783(endoplasmic reticulum);GO:0005788(endoplasmic reticulum lumen);GO:0005789(endoplasmic reticulum membrane);GO:0005794(Golgi apparatus);GO:0008150(biological_process);GO:0016020(membrane);GO:0016021(integral component of membrane);GO:0043687(post-translational protein modification);GO:0044267(cellular protein metabolic process);GO…		K17599		transmembrane protein 132A [Source:HGNC Symbol;Acc:HGNC:31092]	processed_transcript;protein_coding;retained_intron	3.7374498004401	5.66077181886948	8.19586845674598	6.0611456429652	5.39649541342319	5.6244543502957	1.02997259160437	0.0426059466487198	0.936402916784295	0.977430010061289	up	no
ENSG00000006125	chr17	35578046	35726413	+	AP2B1	ENST00000589774;ENST00000616784;ENST00000621914;ENST00000621668;ENST00000616681;ENST00000620039;ENST00000590538;ENST00000591610;ENST00000612035;ENST00000610402;ENST00000614600;ENST00000590432;ENST00000612116;ENST00000618940;ENST00000588093;ENST00000592167;ENST00000593014;ENST00000628168;ENST00000591561;ENST00000619183;ENST00000588116;ENST00000587805	GO:0003279(cardiac septum development);GO:0003281(ventricular septum development);GO:0005048(signal sequence binding);GO:0005515(protein binding);GO:0005737(cytoplasm);GO:0005829(cytosol);GO:0005886(plasma membrane);GO:0005905(clathrin-coated pit);GO:0006886(intracellular protein transport);GO:0006897(endocytosis);GO:0007507(heart development);GO:0015031(protein transport);GO:0016020(membrane);GO…	04144(Endocytosis);04721(Synaptic vesicle cycle);04961(Endocrine and other factor-regulated calcium reabsorption);05016(Huntington disease);05016(Huntington disease)			adaptor related protein complex 2 subunit beta 1 [Source:HGNC Symbol;Acc:HGNC:563]	protein_coding;nonsense_mediated_decay;processed_transcript	34.7273591221183	40.1510972109077	35.7963807461468	39.8260983641154	66.4354704667369	57.6078820470294	0.675384194468618	-0.566219677503119	0.0060536045619881	0.0585961664072952	down	no
ENSG00000006128	chr7	97732084	97740465	+	TAC1	ENST00000350485;ENST00000346867;ENST00000319273;ENST00000495916;ENST00000491437	GO:0002675(positive regulation of acute inflammatory response);GO:0005576(extracellular region);GO:0005615(extracellular space);GO:0005886(plasma membrane);GO:0006954(inflammatory response);GO:0007186(G protein-coupled receptor signaling pathway);GO:0007204(positive regulation of cytosolic calcium ion concentration);GO:0007217(tachykinin receptor signaling pathway);GO:0007218(neuropeptide signali…	04080(Neuroactive ligand-receptor interaction);04080(Neuroactive ligand-receptor interaction)	K05239		tachykinin precursor 1 [Source:HGNC Symbol;Acc:HGNC:11517]	protein_coding;retained_intron	1e-04	1e-04	1e-04	1e-04	1e-04	1e-04	1	0	1	1	no	no
ENSG00000006194	chr16	3263800	3301401	+	ZNF263	ENST00000538765;ENST00000572748;ENST00000219069;ENST00000573578;ENST00000574253;ENST00000575823;ENST00000575332;ENST00000574674	GO:0000122(negative regulation of transcription by RNA polymerase II);GO:0000981(DNA-binding transcription factor activity, RNA polymerase II-specific);GO:0001227(DNA-binding transcription repressor activity, RNA polymerase II-specific);GO:0003676(nucleic acid binding);GO:0003677(DNA binding);GO:0003700(DNA-binding transcription factor activity);GO:0005515(protein binding);GO:0005622(intracellula…		K09229		zinc finger protein 263 [Source:HGNC Symbol;Acc:HGNC:13056]	protein_coding	4.16222936670311	2.39713722989224	2.45606817038888	2.35256810994846	2.31644966468843	2.42540805419335	1.27077722489499	0.345711139147761	0.394675932931526	0.676874365204019	up	no
ENSG00000006210	chr16	57372477	57385044	+	CX3CL1	ENST00000563383;ENST00000006053;ENST00000564948;ENST00000565912	GO:0001774(microglial cell activation);GO:0001954(positive regulation of cell-matrix adhesion);GO:0002052(positive regulation of neuroblast proliferation);GO:0002523(leukocyte migration involved in inflammatory response);GO:0002548(monocyte chemotaxis);GO:0002931(response to ischemia);GO:0005102(signaling receptor binding);GO:0005125(cytokine activity);GO:0005178(integrin binding);GO:0005515(prot…	04060(Cytokine-cytokine receptor interaction);04062(Chemokine signaling pathway);04668(TNF signaling pathway);05163(Human cytomegalovirus infection);05163(Human cytomegalovirus infection)	K05508		C-X3-C motif chemokine ligand 1 [Source:HGNC Symbol;Acc:HGNC:10647]	protein_coding	1e-04	1e-04	1e-04	1e-04	0.0409911402684564	1e-04	0.00728311957486003	-7.10122775303292	1	1	down	no
ENSG00000006282	chr17	50543058	50555852	+	SPATA20	ENST00000504334;ENST00000619622;ENST00000356488;ENST00000503127;ENST00000505085;ENST00000502911;ENST00000510917;ENST00000006658;ENST00000511605;ENST00000505456;ENST00000508598;ENST00000505559;ENST00000515526;ENST00000511845;ENST00000511937;ENST00000503063;ENST00000512181;ENST00000634597;ENST00000505336;ENST00000635113;ENST00000512416;ENST00000511347;ENST00000505656;ENST00000504265;ENST00000515619…	GO:0003824(catalytic activity);GO:0005576(extracellular region);GO:0007275(multicellular organism development);GO:0007283(spermatogenesis);GO:0030154(cell differentiation);GO:0030154(cell differentiation)				spermatogenesis associated 20 [Source:HGNC Symbol;Acc:HGNC:26125]	nonsense_mediated_decay;protein_coding;retained_intron	9.13929515795391	6.07813455630504	5.67403808731497	4.06756002023609	4.52536922915496	4.85198849953157	1.55385612554216	0.635852928085361	0.0421325724437114	0.198726900634047	up	no
ENSG00000006283	chr17	50560715	50627474	+	CACNA1G	ENST00000359106;ENST00000360761;ENST00000354983;ENST00000352832;ENST00000442258;ENST00000416767;ENST00000502264;ENST00000503436;ENST00000503485;ENST00000503607;ENST00000504076;ENST00000505165;ENST00000506406;ENST00000507336;ENST00000507510;ENST00000507609;ENST00000507896;ENST00000510115;ENST00000510366;ENST00000511765;ENST00000511768;ENST00000512389;ENST00000513689;ENST00000513964;ENST00000514079…	GO:0001508(action potential);GO:0002027(regulation of heart rate);GO:0005216(ion channel activity);GO:0005244(voltage-gated ion channel activity);GO:0005245(voltage-gated calcium channel activity);GO:0005262(calcium channel activity);GO:0005737(cytoplasm);GO:0005886(plasma membrane);GO:0005891(voltage-gated calcium channel complex);GO:0006811(ion transport);GO:0006816(calcium ion transport);GO:00…	04010(MAPK signaling pathway);04020(Calcium signaling pathway);04713(Circadian entrainment);04925(Aldosterone synthesis and secretion);04927(Cortisol synthesis and secretion);04930(Type II diabetes mellitus);04934(Cushing syndrome);04934(Cushing syndrome)	K04854		calcium voltage-gated channel subunit alpha1 G [Source:HGNC Symbol;Acc:HGNC:1394]	protein_coding;nonsense_mediated_decay	0.336798103259789	0.266163009640231	0.170403771417213	0.035141888292586	0.0392569906579209	0.0159327642615782	8.56139506398094	3.09784590035295	1.52842633811905e-06	0.000104430450507804	up	yes
ENSG00000006327	chr16	3018445	3022383	+	TNFRSF12A	ENST00000573001;ENST00000326577;ENST00000341627;ENST00000574699;ENST00000575124;ENST00000575836;ENST00000571351	GO:0001525(angiogenesis);GO:0001726(ruffle);GO:0005515(protein binding);GO:0005886(plasma membrane);GO:0006915(apoptotic process);GO:0006931(substrate-dependent cell migration, cell attachment to substrate);GO:0007155(cell adhesion);GO:0007275(multicellular organism development);GO:0009986(cell surface);GO:0016020(membrane);GO:0016021(integral component of membrane);GO:0030154(cell differentiatio…	04060(Cytokine-cytokine receptor interaction);04060(Cytokine-cytokine receptor interaction)	K05149		TNF receptor superfamily member 12A [Source:HGNC Symbol;Acc:HGNC:18152]	protein_coding;nonsense_mediated_decay;retained_intron	15.8691297435065	20.825803508658	24.3945050974026	74.4492112510822	71.8789848885281	58.6996582824675	0.297956775296522	-1.74682504134231	1.0223057305307e-13	4.1133606963159e-11	down	yes
ENSG00000006377	chr7	97005553	97011040	+	DLX6	ENST00000518156;ENST00000493273;ENST00000555308	GO:0000978(RNA polymerase II proximal promoter sequence-specific DNA binding);GO:0000981(DNA-binding transcription factor activity, RNA polymerase II-specific);GO:0001501(skeletal system development);GO:0003677(DNA binding);GO:0003700(DNA-binding transcription factor activity);GO:0005634(nucleus);GO:0006355(regulation of transcription, DNA-templated);GO:0006357(regulation of transcription by RNA …		K09314		distal-less homeobox 6 [Source:HGNC Symbol;Acc:HGNC:2919]	protein_coding;processed_transcript	0.012788534107402	0.0116208417997097	0.0150411320754717	1e-04	1e-04	1e-04	131.501693275278	7.03893756620575	1	1	up	no
ENSG00000006432	chr14	70722526	70809171	-	MAP3K9	ENST00000611979;ENST00000554752;ENST00000555993;ENST00000553414;ENST00000381250;ENST00000554146;ENST00000554024	GO:0000165(MAPK cascade);GO:0000166(nucleotide binding);GO:0000186(activation of MAPKK activity);GO:0004672(protein kinase activity);GO:0004674(protein serine/threonine kinase activity);GO:0004706(JUN kinase kinase kinase activity);GO:0004708(MAP kinase kinase activity);GO:0004709(MAP kinase kinase kinase activity);GO:0004713(protein tyrosine kinase activity);GO:0005515(protein binding);GO:000552…		K04417	EC:2.7.11.25	mitogen-activated protein kinase kinase kinase 9 [Source:HGNC Symbol;Acc:HGNC:6861]	protein_coding;retained_intron	1.49359179339577	1.72466552074923	2.64181296342645	2.13411833271435	2.18466720757307	0.606775388180203	1.18972648246066	0.250629936765508	0.651451361887566	0.84768307932307	up	no
ENSG00000006451	chr7	39623565	39708120	+	RALA	ENST00000468201;ENST00000005257;ENST00000436179;ENST00000434466;ENST00000466491	GO:0000166(nucleotide binding);GO:0001843(neural tube closure);GO:0003924(GTPase activity);GO:0005515(protein binding);GO:0005525(GTP binding);GO:0005886(plasma membrane);GO:0005925(focal adhesion);GO:0006887(exocytosis);GO:0006935(chemotaxis);GO:0007049(cell cycle);GO:0007165(signal transduction);GO:0007265(Ras protein signal transduction);GO:0009986(cell surface);GO:0016020(membrane);GO:0017022…	04014(Ras signaling pathway);04015(Rap1 signaling pathway);04072(Phospholipase D signaling pathway);05200(Pathways in cancer);05210(Colorectal cancer);05212(Pancreatic cancer);05212(Pancreatic cancer)			RAS like proto-oncogene A [Source:HGNC Symbol;Acc:HGNC:9839]	processed_transcript;protein_coding;nonsense_mediated_decay	30.8325566613579	30.9075376965633	28.0760589715004	27.5325349631182	26.7868656412406	28.6180821533948	1.08293801961363	0.11495067475153	0.846427146373088	0.941996527426447	up	no
ENSG00000006453	chr7	98291650	98401090	-	BAIAP2L1	ENST00000005260;ENST00000480580;ENST00000462558;ENST00000473569;ENST00000479789	GO:0003779(actin binding);GO:0005515(protein binding);GO:0005654(nucleoplasm);GO:0005737(cytoplasm);GO:0005829(cytosol);GO:0005856(cytoskeleton);GO:0005886(plasma membrane);GO:0005913(cell-cell adherens junction);GO:0007009(plasma membrane organization);GO:0009617(response to bacterium);GO:0015629(actin cytoskeleton);GO:0030833(regulation of actin filament polymerization);GO:0030838(positive regu…		K20127		BAI1 associated protein 2 like 1 [Source:HGNC Symbol;Acc:HGNC:21649]	protein_coding;retained_intron;processed_transcript	23.3966179867247	20.5604146237295	16.1297408371707	17.5636598635138	16.6974943206804	17.7379672341838	1.15553439767135	0.208560206245399	0.551551837111729	0.788169180231822	up	no
ENSG00000006459	chr7	140084746	140176983	-	KDM7A	ENST00000397560;ENST00000472616;ENST00000478996	GO:0005506(iron ion binding);GO:0005634(nucleus);GO:0005654(nucleoplasm);GO:0005730(nucleolus);GO:0006325(chromatin organization);GO:0007399(nervous system development);GO:0008270(zinc ion binding);GO:0016491(oxidoreductase activity);GO:0016706(2-oxoglutarate-dependent dioxygenase activity);GO:0030901(midbrain development);GO:0032454(histone demethylase activity (H3-K9 specific));GO:0033169(histo…		K11445	EC:1.14.11.-	lysine demethylase 7A [Source:HGNC Symbol;Acc:HGNC:22224]	protein_coding;nonsense_mediated_decay;retained_intron	3.40755836788228	3.16044714523353	1.56847777991043	0.721730540840264	0.793767650245255	0.713059145660055	3.65100917928734	1.86829529596964	2.64668839303871e-07	2.38119760081775e-05	up	yes
ENSG00000006468	chr7	13891229	13991425	-	ETV1	ENST00000430479;ENST00000399357;ENST00000420159;ENST00000242066;ENST00000405192;ENST00000405358;ENST00000403527;ENST00000405218;ENST00000443137;ENST00000403685;ENST00000493831;ENST00000472931;ENST00000438956;ENST00000476720;ENST00000443608;ENST00000497115;ENST00000476355;ENST00000421381;ENST00000431887;ENST00000460438;ENST00000483075;ENST00000433547;ENST00000485475	GO:0000978(RNA polymerase II proximal promoter sequence-specific DNA binding);GO:0000981(DNA-binding transcription factor activity, RNA polymerase II-specific);GO:0001228(DNA-binding transcription activator activity, RNA polymerase II-specific);GO:0003677(DNA binding);GO:0003700(DNA-binding transcription factor activity);GO:0005515(protein binding);GO:0005634(nucleus);GO:0006355(regulation of tra…	05202(Transcriptional misregulation in cancer);05202(Transcriptional misregulation in cancer)	K09431		ETS variant 1 [Source:HGNC Symbol;Acc:HGNC:3490]	protein_coding;nonsense_mediated_decay;retained_intron;processed_transcript	0.210131809984399	0.402150700780031	0.444374683411336	0.813101444721789	0.649511661778471	0.537003703068123	0.528429841717447	-0.920216153506805	0.0330321532546687	0.170395562640269	down	no
ENSG00000006530	chr7	141551189	141655244	+	AGK	ENST00000355413;ENST00000629555;ENST00000473247;ENST00000649365;ENST00000649014;ENST00000648489;ENST00000650365;ENST00000495028;ENST00000648690;ENST00000649286;ENST00000649790;ENST00000473884;ENST00000647568;ENST00000649914;ENST00000648395;ENST00000648068;ENST00000650547;ENST00000649538;ENST00000650006;ENST00000492693;ENST00000494688;ENST00000465241;ENST00000496784;ENST00000647898;ENST00000496273…	GO:0000166(nucleotide binding);GO:0001727(lipid kinase activity);GO:0001729(ceramide kinase activity);GO:0003951(NAD+ kinase activity);GO:0004143(diacylglycerol kinase activity);GO:0005524(ATP binding);GO:0005739(mitochondrion);GO:0005741(mitochondrial outer membrane);GO:0005743(mitochondrial inner membrane);GO:0005758(mitochondrial intermembrane space);GO:0005829(cytosol);GO:0016020(membrane);GO…	00561(Glycerolipid metabolism);00561(Glycerolipid metabolism)	K09881	EC:2.7.1.94	acylglycerol kinase [Source:HGNC Symbol;Acc:HGNC:21869]	protein_coding;nonsense_mediated_decay;processed_transcript;retained_intron	2.88061490830707	3.03774523493417	3.35356145392175	3.1529458229186	3.55894952679399	3.06077342990914	0.948760446736626	-0.075884228855018	0.54595942584161	0.784265731905862	down	no
ENSG00000006534	chr11	68008578	68029276	+	ALDH3B1	ENST00000614849;ENST00000615463;ENST00000342456;ENST00000615368;ENST00000619675;ENST00000617288;ENST00000617449;ENST00000612297;ENST00000616697;ENST00000527514	GO:0004028(3-chloroallyl aldehyde dehydrogenase activity);GO:0004029(aldehyde dehydrogenase (NAD) activity);GO:0004030(aldehyde dehydrogenase [NAD(P)+] activity);GO:0005515(protein binding);GO:0005737(cytoplasm);GO:0005829(cytosol);GO:0005886(plasma membrane);GO:0006066(alcohol metabolic process);GO:0006068(ethanol catabolic process);GO:0006081(cellular aldehyde metabolic process);GO:0006629(lipi…	00010(Glycolysis / Gluconeogenesis);00340(Histidine metabolism);00350(Tyrosine metabolism);00360(Phenylalanine metabolism);00410(beta-Alanine metabolism);00980(Metabolism of xenobiotics by cytochrome P450);00982(Drug metabolism - cytochrome P450);05204(Chemical carcinogenesis);05204(Chemical carcinogenesis)			aldehyde dehydrogenase 3 family member B1 [Source:HGNC Symbol;Acc:HGNC:410]	protein_coding;retained_intron;nonsense_mediated_decay	12.5619326263206	11.4076240366737	5.37167379203139	5.6844402195895	5.10688382221552	6.17238689707214	1.72964692458782	0.790477568420997	0.0172815905170644	0.113525550403482	up	no
ENSG00000006555	chr1	54779712	54801323	-	TTC22	ENST00000371276;ENST00000488771;ENST00000371274;ENST00000448308;ENST00000474654	GO:0005515(protein binding);GO:0005515(protein binding)				tetratricopeptide repeat domain 22 [Source:HGNC Symbol;Acc:HGNC:26067]	protein_coding;retained_intron	0.0072093853706431	1e-04	1e-04	1e-04	1e-04	1e-04	24.697951235477	4.62631946604924	1	1	up	no
ENSG00000006576	chr7	77798792	77957503	+	PHTF2	ENST00000416283;ENST00000422959;ENST00000307305;ENST00000424760;ENST00000415251;ENST00000275575;ENST00000450574;ENST00000248550;ENST00000454592;ENST00000479515;ENST00000468351;ENST00000470215	GO:0003677(DNA binding);GO:0005634(nucleus);GO:0005783(endoplasmic reticulum);GO:0005783(endoplasmic reticulum)				putative homeodomain transcription factor 2 [Source:HGNC Symbol;Acc:HGNC:13411]	protein_coding;processed_transcript;retained_intron	4.37640506789267	4.37216701642378	4.3826168617858	3.27322323097386	3.61352047143188	3.50758183934767	1.26330360669916	0.337201400203747	0.271564187811673	0.565661095837229	up	no
ENSG00000006606	chr7	75769533	75789896	-	CCL26	ENST00000005180;ENST00000394905	GO:0001938(positive regulation of endothelial cell proliferation);GO:0002548(monocyte chemotaxis);GO:0005125(cytokine activity);GO:0005515(protein binding);GO:0005576(extracellular region);GO:0005615(extracellular space);GO:0006935(chemotaxis);GO:0006954(inflammatory response);GO:0006955(immune response);GO:0007165(signal transduction);GO:0007186(G protein-coupled receptor signaling pathway);GO:0…	04060(Cytokine-cytokine receptor interaction);04062(Chemokine signaling pathway);04062(Chemokine signaling pathway)	K21096		C-C motif chemokine ligand 26 [Source:HGNC Symbol;Acc:HGNC:10625]	protein_coding	0.979639983002833	0.769406487252125	1.59179967705382	2.45851580453258	2.43339073654391	2.6589404305949	0.44244654405561	-1.17642493411999	0.0282813172622416	0.155306751278421	down	yes
ENSG00000006607	chr2	241356285	241494841	+	FARP2	ENST00000264042;ENST00000627550;ENST00000478489;ENST00000373287;ENST00000479427;ENST00000492868;ENST00000418082;ENST00000445489;ENST00000464142;ENST00000473082;ENST00000467260;ENST00000471447;ENST00000485051;ENST00000413432;ENST00000476799;ENST00000473510;ENST00000422951;ENST00000496470;ENST00000491425;ENST00000486736;ENST00000470617;ENST00000444371;ENST00000412332	GO:0005085(guanyl-nucleotide exchange factor activity);GO:0005089(Rho guanyl-nucleotide exchange factor activity);GO:0005737(cytoplasm);GO:0005829(cytosol);GO:0005856(cytoskeleton);GO:0007155(cell adhesion);GO:0008092(cytoskeletal protein binding);GO:0016322(neuron remodeling);GO:0016601(Rac protein signal transduction);GO:0022405(hair cycle process);GO:0030316(osteoclast differentiation);GO:0030…	04015(Rap1 signaling pathway);04520(Adherens junction);04520(Adherens junction)	K06082		FERM, ARH/RhoGEF and pleckstrin domain protein 2 [Source:HGNC Symbol;Acc:HGNC:16460]	protein_coding;processed_transcript;retained_intron	2.77346751944889	2.549927390787	3.75388480210145	3.55327234291281	3.32625672333171	2.35243123902303	0.983245097702386	-0.0243770067403693	0.733246791695737	0.888438748180997	down	no
ENSG00000006611	chr11	17493895	17544416	-	USH1C	ENST00000526313;ENST00000318024;ENST00000527720;ENST00000624811;ENST00000527020;ENST00000005226;ENST00000529563;ENST00000527551;ENST00000534556;ENST00000530700;ENST00000526181	GO:0000086(G2/M transition of mitotic cell cycle);GO:0001750(photoreceptor outer segment);GO:0001917(photoreceptor inner segment);GO:0002141(stereocilia ankle link);GO:0002142(stereocilia ankle link complex);GO:0005515(protein binding);GO:0005737(cytoplasm);GO:0005829(cytosol);GO:0005856(cytoskeleton);GO:0005886(plasma membrane);GO:0005902(microvillus);GO:0005903(brush border);GO:0007605(sensory …		K21877		USH1 protein network component harmonin [Source:HGNC Symbol;Acc:HGNC:12597]	nonsense_mediated_decay;protein_coding;TEC;processed_transcript;retained_intron	70.4002501048124	68.5882246252039	23.0719695695351	9.33882495717781	10.2266367204323	10.8626456625204	5.32601132525308	2.41305549630464	9.99408432228035e-12	2.89528622816462e-09	up	yes
ENSG00000006625	chr7	30496621	30504829	-	GGCT	ENST00000275428;ENST00000440082;ENST00000005374;ENST00000409144;ENST00000426081;ENST00000447901;ENST00000409390;ENST00000409436	GO:0001836(release of cytochrome c from mitochondria);GO:0003839(gamma-glutamylcyclotransferase activity);GO:0005829(cytosol);GO:0006750(glutathione biosynthetic process);GO:0016829(lyase activity);GO:0042803(protein homodimerization activity);GO:0070062(extracellular exosome);GO:0070062(extracellular exosome)	00480(Glutathione metabolism);00480(Glutathione metabolism)	K00682	EC:4.3.2.9	gamma-glutamylcyclotransferase [Source:HGNC Symbol;Acc:HGNC:21705]	protein_coding;nonsense_mediated_decay	65.9913592434128	52.6084870909661	47.3759473751568	46.4392788989962	46.1029659774153	56.9882386543287	1.10997964957035	0.150533226365403	0.744980484050235	0.894281696070182	up	no
ENSG00000006634	chr7	87876216	87908376	+	DBF4	ENST00000413643;ENST00000495067;ENST00000265728;ENST00000431138;ENST00000486925;ENST00000430279;ENST00000498144;ENST00000498726	GO:0000082(G1/S transition of mitotic cell cycle);GO:0003676(nucleic acid binding);GO:0005515(protein binding);GO:0005634(nucleus);GO:0005654(nucleoplasm);GO:0006260(DNA replication);GO:0007049(cell cycle);GO:0008047(enzyme activator activity);GO:0008270(zinc ion binding);GO:0016604(nuclear body);GO:0019901(protein kinase binding);GO:0031431(Dbf4-dependent protein kinase complex);GO:0043085(posit…	04110(Cell cycle);04110(Cell cycle)	K06629		DBF4 zinc finger [Source:HGNC Symbol;Acc:HGNC:17364]	nonsense_mediated_decay;retained_intron;protein_coding	4.04853886376496	4.06611513775843	4.82512829771491	5.56554891273123	5.22372657279652	3.94222353014146	0.878375125672877	-0.187090895025697	0.368450792466262	0.653425225409803	down	no
ENSG00000006638	chr19	3594506	3606840	-	TBXA2R	ENST00000375190;ENST00000589966;ENST00000411851;ENST00000587717	GO:0001669(acrosomal vesicle);GO:0004930(G protein-coupled receptor activity);GO:0004960(thromboxane receptor activity);GO:0004961(thromboxane A2 receptor activity);GO:0005085(guanyl-nucleotide exchange factor activity);GO:0005515(protein binding);GO:0005886(plasma membrane);GO:0005887(integral component of plasma membrane);GO:0006954(inflammatory response);GO:0007165(signal transduction);GO:0007…	04020(Calcium signaling pathway);04080(Neuroactive ligand-receptor interaction);04611(Platelet activation);04611(Platelet activation)	K04264		thromboxane A2 receptor [Source:HGNC Symbol;Acc:HGNC:11608]	protein_coding;processed_transcript	3.59834099606158	2.66016727246688	2.27126330683853	1.88004298030791	4.39131174221267	2.3578751707841	0.988474253303315	-0.0167247061866714	0.833376566311571	0.936280118127907	down	no
ENSG00000006652	chr7	112422968	112477203	+	IFRD1	ENST00000432734;ENST00000005558;ENST00000621379;ENST00000443101;ENST00000445335;ENST00000417662;ENST00000429071;ENST00000403825;ENST00000476927;ENST00000440625;ENST00000535603;ENST00000466459;ENST00000486688;ENST00000421296;ENST00000489994;ENST00000470441;ENST00000462155	GO:0005634(nucleus);GO:0005737(cytoplasm);GO:0007275(multicellular organism development);GO:0007518(myoblast fate determination);GO:0014706(striated muscle tissue development);GO:0030154(cell differentiation);GO:0030517(negative regulation of axon extension);GO:0042692(muscle cell differentiation);GO:0043403(skeletal muscle tissue regeneration);GO:0048671(negative regulation of collateral sprouti…				interferon related developmental regulator 1 [Source:HGNC Symbol;Acc:HGNC:5456]	protein_coding;processed_transcript;retained_intron	15.2510106490217	16.8663222967033	8.9146856608148	11.0139291251675	10.6146760629858	11.4975683665237	1.23865856522226	0.308778565085611	0.360127736304947	0.646320190853321	up	no
ENSG00000006659	chr19	39704481	39709444	+	LGALS14	ENST00000360675;ENST00000392052;ENST00000601802	GO:0005515(protein binding);GO:0005634(nucleus);GO:0006915(apoptotic process);GO:0030246(carbohydrate binding);GO:0070234(positive regulation of T cell apoptotic process);GO:0070234(positive regulation of T cell apoptotic process)		K10097		galectin 14 [Source:HGNC Symbol;Acc:HGNC:30054]	protein_coding	1e-04	1e-04	1e-04	1e-04	1e-04	1e-04	1	0	1	1	no	no
ENSG00000006695	chr17	14069496	14208677	+	COX10	ENST00000429152;ENST00000261643;ENST00000581931;ENST00000580561	GO:0000266(mitochondrial fission);GO:0004129(cytochrome-c oxidase activity);GO:0004311(farnesyltranstransferase activity);GO:0005730(nucleolus);GO:0005739(mitochondrion);GO:0005743(mitochondrial inner membrane);GO:0005829(cytosol);GO:0006123(mitochondrial electron transport, cytochrome c to oxygen);GO:0006783(heme biosynthetic process);GO:0006784(heme a biosynthetic process);GO:0007005(mitochondr…	00190(Oxidative phosphorylation);00860(Porphyrin and chlorophyll metabolism);04714(Thermogenesis);04714(Thermogenesis)			cytochrome c oxidase assembly factor heme A:farnesyltransferase COX10 [Source:HGNC Symbol;Acc:HGNC:2260]	protein_coding;nonsense_mediated_decay	10.819175325662	10.5587304470366	5.83129863713745	9.49100647446406	5.18287034394704	9.06876695113493	1.14600567122759	0.196614183563988	0.717581790211975	0.880563557372116	up	no
ENSG00000006704	chr7	74453790	74602604	+	GTF2IRD1	ENST00000265755;ENST00000455841;ENST00000424337;ENST00000476977;ENST00000489094;ENST00000470715;ENST00000486086	GO:0000981(DNA-binding transcription factor activity, RNA polymerase II-specific);GO:0003677(DNA binding);GO:0003700(DNA-binding transcription factor activity);GO:0005515(protein binding);GO:0005634(nucleus);GO:0005654(nucleoplasm);GO:0005829(cytosol);GO:0006355(regulation of transcription, DNA-templated);GO:0006357(regulation of transcription by RNA polymerase II);GO:0006366(transcription by RNA…	03022(Basal transcription factors);04022(cGMP-PKG signaling pathway);04022(cGMP-PKG signaling pathway)	K03121		GTF2I repeat domain containing 1 [Source:HGNC Symbol;Acc:HGNC:4661]	protein_coding;processed_transcript;retained_intron	16.5301966946753	16.3328225421668	12.2350663171745	9.76915985180055	10.3680082956294	9.88223365096953	1.50229794240674	0.587170962922729	0.0191680822808704	0.120717248625394	up	no
ENSG00000006712	chr19	39385629	39391154	-	PAF1	ENST00000221265;ENST00000595564;ENST00000595379;ENST00000416728;ENST00000598594;ENST00000595797;ENST00000597365;ENST00000598127	GO:0000122(negative regulation of transcription by RNA polymerase II);GO:0000993(RNA polymerase II complex binding);GO:0001711(endodermal cell fate commitment);GO:0003682(chromatin binding);GO:0005515(protein binding);GO:0005634(nucleus);GO:0005654(nucleoplasm);GO:0005737(cytoplasm);GO:0006366(transcription by RNA polymerase II);GO:0006368(transcription elongation from RNA polymerase II promoter)…		K15174		PAF1 homolog, Paf1/RNA polymerase II complex component [Source:HGNC Symbol;Acc:HGNC:25459]	protein_coding;nonsense_mediated_decay;retained_intron	28.2662081073684	28.0210777021053	27.8720988221053	29.7153453084211	29.0324413449123	35.3092889975439	0.894769309477187	-0.160412321977597	0.273783844070934	0.567997562498923	down	no
ENSG00000006715	chr7	38722974	38932394	-	VPS41	ENST00000310301;ENST00000395969;ENST00000490924;ENST00000448833;ENST00000482217;ENST00000439468;ENST00000462429;ENST00000466017;ENST00000485955;ENST00000413141;ENST00000265745;ENST00000414632;ENST00000418457;ENST00000457055	GO:0005515(protein binding);GO:0005623(cell);GO:0005764(lysosome);GO:0005765(lysosomal membrane);GO:0005768(endosome);GO:0005769(early endosome);GO:0005770(late endosome);GO:0005794(Golgi apparatus);GO:0005798(Golgi-associated vesicle);GO:0006886(intracellular protein transport);GO:0006914(autophagy);GO:0008017(microtubule binding);GO:0008333(endosome to lysosome transport);GO:0010008(endosome me…		K20184		VPS41, HOPS complex subunit [Source:HGNC Symbol;Acc:HGNC:12713]	protein_coding;retained_intron;nonsense_mediated_decay;processed_transcript	3.28228163196594	3.86924029192466	4.4103453123065	4.58791281862745	4.47032073116615	4.39773175619195	0.859237295376653	-0.218871479721391	0.249596411835626	0.540661585978621	down	no
ENSG00000006740	chr17	12789498	12991643	+	ARHGAP44	ENST00000379672;ENST00000340825;ENST00000580768;ENST00000262444;ENST00000544416;ENST00000578442;ENST00000616670;ENST00000538915;ENST00000583608;ENST00000578087;ENST00000581437;ENST00000584974	GO:0005096(GTPase activator activity);GO:0005515(protein binding);GO:0005543(phospholipid binding);GO:0005737(cytoplasm);GO:0005768(endosome);GO:0005829(cytosol);GO:0006887(exocytosis);GO:0007165(signal transduction);GO:0014069(postsynaptic density);GO:0030054(cell junction);GO:0031256(leading edge membrane);GO:0032956(regulation of actin cytoskeleton organization);GO:0035021(negative regulation …		K21067		Rho GTPase activating protein 44 [Source:HGNC Symbol;Acc:HGNC:29096]	protein_coding;nonsense_mediated_decay;retained_intron;processed_transcript	0.146222427805192	0.160615021883716	0.0600459044196524	0.182127048701995	0.202003103196739	0.163114832653937	0.670418851638189	-0.576865377857043	0.255776113608322	0.548145732448076	down	no
ENSG00000006744	chr17	12991612	13018065	-	ELAC2	ENST00000338034;ENST00000480891;ENST00000484122;ENST00000395962;ENST00000465825;ENST00000487229;ENST00000426905;ENST00000584650;ENST00000491478;ENST00000492559;ENST00000446899;ENST00000578991;ENST00000476042;ENST00000578104;ENST00000609345;ENST00000609101;ENST00000580504;ENST00000581499;ENST00000609757;ENST00000583371;ENST00000578071	GO:0003723(RNA binding);GO:0004518(nuclease activity);GO:0004519(endonuclease activity);GO:0004549(tRNA-specific ribonuclease activity);GO:0005634(nucleus);GO:0005654(nucleoplasm);GO:0005739(mitochondrion);GO:0005759(mitochondrial matrix);GO:0008033(tRNA processing);GO:0016787(hydrolase activity);GO:0042645(mitochondrial nucleoid);GO:0042780(tRNA 3'-end processing);GO:0046872(metal ion binding);G…	03013(RNA transport);03013(RNA transport)	K00784	EC:3.1.26.11	elaC ribonuclease Z 2 [Source:HGNC Symbol;Acc:HGNC:14198]	protein_coding;retained_intron;nonsense_mediated_decay;processed_transcript	10.7288247107969	11.5778925024279	19.072206239503	22.9934372007998	20.1759295245644	21.6282319770066	0.638587297698948	-0.647044238704996	0.00513913313337388	0.0523858855995219	down	no
ENSG00000006747	chr7	12570577	12653104	+	SCIN	ENST00000341757;ENST00000417018;ENST00000297029;ENST00000436854;ENST00000523729;ENST00000518849;ENST00000519209;ENST00000486980;ENST00000473722;ENST00000476649	GO:0001786(phosphatidylserine binding);GO:0002102(podosome);GO:0003779(actin binding);GO:0005509(calcium ion binding);GO:0005545(1-phosphatidylinositol binding);GO:0005546(phosphatidylinositol-4,5-bisphosphate binding);GO:0005737(cytoplasm);GO:0005856(cytoskeleton);GO:0005886(plasma membrane);GO:0005903(brush border);GO:0005938(cell cortex);GO:0008285(negative regulation of cell population prolif…	04666(Fc gamma R-mediated phagocytosis);04810(Regulation of actin cytoskeleton);05203(Viral carcinogenesis);05203(Viral carcinogenesis)	K05768		scinderin [Source:HGNC Symbol;Acc:HGNC:21695]	nonsense_mediated_decay;protein_coding;processed_transcript;retained_intron	6.66730277550318	4.12124150834337	2.69351382083262	1.16830406313435	1.1076319804748	0.929346420781008	4.20619968893889	2.0725173435084	1.00802671567358e-09	2.05651647556786e-07	up	yes
ENSG00000006756	chrX	2903972	2929339	-	ARSD	ENST00000381154;ENST00000458014;ENST00000495294;ENST00000217890;ENST00000481340;ENST00000494870;ENST00000559324	GO:0003824(catalytic activity);GO:0004065(arylsulfatase activity);GO:0005764(lysosome);GO:0005788(endoplasmic reticulum lumen);GO:0008484(sulfuric ester hydrolase activity);GO:0016020(membrane);GO:0016021(integral component of membrane);GO:0016787(hydrolase activity);GO:0046872(metal ion binding);GO:0046872(metal ion binding)				arylsulfatase D [Source:HGNC Symbol;Acc:HGNC:717]	protein_coding;processed_transcript;retained_intron;nonsense_mediated_decay	3.14477751892969	1.92682597722744	2.24029787873612	1.67160976530031	2.08766416154284	1.87459274338173	1.2978477842823	0.37612118939382	0.343051573897292	0.632244103915392	up	no
ENSG00000006757	chrX	7898247	7927739	-	PNPLA4	ENST00000381042;ENST00000444736;ENST00000537427;ENST00000442940	GO:0004806(triglyceride lipase activity);GO:0005739(mitochondrion);GO:0005829(cytosol);GO:0006629(lipid metabolic process);GO:0008150(biological_process);GO:0016042(lipid catabolic process);GO:0016787(hydrolase activity);GO:0019433(triglyceride catabolic process);GO:0042572(retinol metabolic process);GO:0050253(retinyl-palmitate esterase activity);GO:0050253(retinyl-palmitate esterase activity)	00830(Retinol metabolism);00830(Retinol metabolism)	K11157	EC:3.1.1.-	patatin like phospholipase domain containing 4 [Source:HGNC Symbol;Acc:HGNC:24887]	protein_coding	13.4595062333626	10.4280419824099	6.78615778598651	7.42262843037232	6.13139249662856	7.07471989914981	1.48694029656306	0.572346721646154	0.0910007519112999	0.309623497882842	up	no
ENSG00000006788	chr17	10300865	10373130	-	MYH13	ENST00000252172;ENST00000418404;ENST00000621918	GO:0000146(microfilament motor activity);GO:0000166(nucleotide binding);GO:0003774(motor activity);GO:0003779(actin binding);GO:0005515(protein binding);GO:0005516(calmodulin binding);GO:0005524(ATP binding);GO:0005737(cytoplasm);GO:0005859(muscle myosin complex);GO:0006936(muscle contraction);GO:0009267(cellular response to starvation);GO:0016459(myosin complex);GO:0030016(myofibril);GO:0032982(…	04530(Tight junction);04530(Tight junction)	K10352		myosin heavy chain 13 [Source:HGNC Symbol;Acc:HGNC:7571]	protein_coding	1e-04	1e-04	1e-04	1e-04	1e-04	1e-04	1	0	1	1	no	no
ENSG00000006831	chr12	1688574	1788674	+	ADIPOR2	ENST00000537545;ENST00000357103;ENST00000540974;ENST00000543456;ENST00000535774;ENST00000544470;ENST00000537190	GO:0005886(plasma membrane);GO:0006629(lipid metabolic process);GO:0006631(fatty acid metabolic process);GO:0007507(heart development);GO:0007565(female pregnancy);GO:0007584(response to nutrient);GO:0009755(hormone-mediated signaling pathway);GO:0016020(membrane);GO:0016021(integral component of membrane);GO:0019395(fatty acid oxidation);GO:0030308(negative regulation of cell growth);GO:0031226(…	04152(AMPK signaling pathway);04211(Longevity regulating pathway);04920(Adipocytokine signaling pathway);04932(Non-alcoholic fatty liver disease (NAFLD));04932(Non-alcoholic fatty liver disease (NAFLD))	K07297		adiponectin receptor 2 [Source:HGNC Symbol;Acc:HGNC:24041]	processed_transcript;protein_coding	30.0839508823529	21.6088812493569	30.8965828749786	21.0406554011319	19.5233830204082	20.1732994644143	1.35977996206823	0.443373215213792	0.093656675680126	0.315565700680769	up	no
ENSG00000006837	chr5	134286350	134371047	-	CDKL3	ENST00000520693;ENST00000519312;ENST00000265334;ENST00000518990;ENST00000523054;ENST00000521118;ENST00000520592;ENST00000523832;ENST00000521755;ENST00000522501	GO:0000166(nucleotide binding);GO:0004672(protein kinase activity);GO:0004674(protein serine/threonine kinase activity);GO:0004693(cyclin-dependent protein serine/threonine kinase activity);GO:0005515(protein binding);GO:0005524(ATP binding);GO:0005634(nucleus);GO:0005737(cytoplasm);GO:0006464(cellular protein modification process);GO:0006468(protein phosphorylation);GO:0016301(kinase activity);G…		K08824	EC:2.7.11.22	cyclin dependent kinase like 3 [Source:HGNC Symbol;Acc:HGNC:15483]	nonsense_mediated_decay;protein_coding;processed_transcript	0.259281033026358	0.265533990473166	0.082036287075262	0.32017075007939	0.373475884090187	0.367644617656399	0.571804685594727	-0.80640565285368	0.155347037566166	0.418016437225828	down	no
ENSG00000007001	chr2	157876702	158136154	+	UPP2	ENST00000605860;ENST00000460456;ENST00000005756;ENST00000489438	GO:0003824(catalytic activity);GO:0004850(uridine phosphorylase activity);GO:0005515(protein binding);GO:0005737(cytoplasm);GO:0005829(cytosol);GO:0009116(nucleoside metabolic process);GO:0009166(nucleotide catabolic process);GO:0016740(transferase activity);GO:0016757(transferase activity, transferring glycosyl groups);GO:0016763(transferase activity, transferring pentosyl groups);GO:0043097(pyr…	00240(Pyrimidine metabolism);00983(Drug metabolism - other enzymes);00983(Drug metabolism - other enzymes)	K00757	EC:2.4.2.3	uridine phosphorylase 2 [Source:HGNC Symbol;Acc:HGNC:23061]	protein_coding;processed_transcript	1e-04	1e-04	1e-04	1e-04	1e-04	1e-04	1	0	1	1	no	no
ENSG00000007038	chr16	2817180	2826304	+	PRSS21	ENST00000450020;ENST00000005995;ENST00000570629;ENST00000570594;ENST00000574813;ENST00000571141;ENST00000577043;ENST00000575199;ENST00000574265;ENST00000575739	GO:0004252(serine-type endopeptidase activity);GO:0005515(protein binding);GO:0005576(extracellular region);GO:0005615(extracellular space);GO:0005737(cytoplasm);GO:0005886(plasma membrane);GO:0006508(proteolysis);GO:0007283(spermatogenesis);GO:0008233(peptidase activity);GO:0008236(serine-type peptidase activity);GO:0016020(membrane);GO:0016787(hydrolase activity);GO:0031225(anchored component o…		K09625	EC:3.4.21.-	serine protease 21 [Source:HGNC Symbol;Acc:HGNC:9485]	protein_coding;nonsense_mediated_decay;retained_intron;processed_transcript	35.1816645795628	33.1357199522115	42.4620534880529	43.014589489578	40.3832095109303	44.786411667514	0.86422062001637	-0.21052844132553	0.204053292441341	0.486711503035049	down	no
ENSG00000007047	chr19	45079288	45305284	+	MARK4	ENST00000587566;ENST00000262891;ENST00000300843;ENST00000592762;ENST00000620044;ENST00000590909;ENST00000588533;ENST00000588621;ENST00000592207;ENST00000590897;ENST00000622871	GO:0000082(G1/S transition of mitotic cell cycle);GO:0000086(G2/M transition of mitotic cell cycle);GO:0000166(nucleotide binding);GO:0000226(microtubule cytoskeleton organization);GO:0000930(gamma-tubulin complex);GO:0001578(microtubule bundle formation);GO:0004672(protein kinase activity);GO:0004674(protein serine/threonine kinase activity);GO:0005515(protein binding);GO:0005524(ATP binding);GO…		K08798	EC:2.7.11.1	microtubule affinity regulating kinase 4 [Source:HGNC Symbol;Acc:HGNC:13538]	protein_coding;nonsense_mediated_decay;retained_intron	2.91814387590144	3.58162088070914	2.24348731204928	2.37302723692909	2.11040881505409	1.84890763927284	1.38072923627518	0.465430431991216	0.207692287376874	0.490764754851268	up	no
ENSG00000007062	chr4	15963076	16083701	-	PROM1	ENST00000503884;ENST00000447510;ENST00000539194;ENST00000540805;ENST00000505450;ENST00000513448;ENST00000508167;ENST00000510224;ENST00000513946;ENST00000511270;ENST00000511153;ENST00000502943;ENST00000508322;ENST00000508940;ENST00000514967;ENST00000504842;ENST00000513108;ENST00000502501;ENST00000514693;ENST00000512304	GO:0001750(photoreceptor outer segment);GO:0005515(protein binding);GO:0005615(extracellular space);GO:0005783(endoplasmic reticulum);GO:0005793(endoplasmic reticulum-Golgi intermediate compartment);GO:0005886(plasma membrane);GO:0005887(integral component of plasma membrane);GO:0005902(microvillus);GO:0005929(cilium);GO:0009986(cell surface);GO:0010842(retina layer formation);GO:0015485(choleste…	05202(Transcriptional misregulation in cancer);05202(Transcriptional misregulation in cancer)	K06532		prominin 1 [Source:HGNC Symbol;Acc:HGNC:9454]	nonsense_mediated_decay;protein_coding;retained_intron;processed_transcript	0.0118529847995695	1e-04	0.0134957063492063	1e-04	0.0197881255044391	1e-04	1.27319048217523	0.348448277158792	1	1	up	no
ENSG00000007080	chr19	17933015	17943985	+	CCDC124	ENST00000445755;ENST00000602080;ENST00000597436;ENST00000596123	GO:0003723(RNA binding);GO:0005737(cytoplasm);GO:0005815(microtubule organizing center);GO:0005829(cytosol);GO:0005856(cytoskeleton);GO:0005886(plasma membrane);GO:0007049(cell cycle);GO:0030496(midbody);GO:0051301(cell division);GO:0051301(cell division)				coiled-coil domain containing 124 [Source:HGNC Symbol;Acc:HGNC:25171]	protein_coding;retained_intron	37.7176950788681	41.8784976706803	49.4777386598435	48.7361798416616	46.8503818434678	50.1337298693558	0.885764981887446	-0.175004132498131	0.268076012324345	0.56162583721697	down	no
ENSG00000007129	chr19	41549518	41586844	+	CEACAM21	ENST00000618577;ENST00000407170;ENST00000482870;ENST00000401445;ENST00000457737;ENST00000187608;ENST00000632983	GO:0016020(membrane);GO:0016021(integral component of membrane);GO:0016021(integral component of membrane)		K06499		carcinoembryonic antigen related cell adhesion molecule 21 [Source:HGNC Symbol;Acc:HGNC:28834]	processed_transcript;protein_coding;nonsense_mediated_decay	1e-04	1e-04	1e-04	1e-04	1e-04	1e-04	1	0	1	1	no	no
ENSG00000007168	chr17	2593210	2685615	+	PAFAH1B1	ENST00000576586;ENST00000397195;ENST00000575477;ENST00000572915;ENST00000570400;ENST00000571289;ENST00000574816;ENST00000609078;ENST00000397193;ENST00000574468;ENST00000571495;ENST00000610190;ENST00000574213	GO:0000086(G2/M transition of mitotic cell cycle);GO:0000132(establishment of mitotic spindle orientation);GO:0000226(microtubule cytoskeleton organization);GO:0000235(astral microtubule);GO:0000776(kinetochore);GO:0001667(ameboidal-type cell migration);GO:0001675(acrosome assembly);GO:0001764(neuron migration);GO:0001961(positive regulation of cytokine-mediated signaling pathway);GO:0005515(prot…	00565(Ether lipid metabolism);00565(Ether lipid metabolism)			platelet activating factor acetylhydrolase 1b regulatory subunit 1 [Source:HGNC Symbol;Acc:HGNC:8574]	protein_coding;processed_transcript;nonsense_mediated_decay;retained_intron	22.9546894052804	22.5752774364278	20.7672655476335	21.0471871030539	21.5458456993552	21.7572354837571	1.0302557262779	0.0430024823029711	0.876522248248197	0.954954316536827	up	no
ENSG00000007171	chr17	27756766	27800499	-	NOS2	ENST00000313735;ENST00000646938;ENST00000621962	GO:0001666(response to hypoxia);GO:0001912(positive regulation of leukocyte mediated cytotoxicity);GO:0002227(innate immune response in mucosa);GO:0003958(NADPH-hemoprotein reductase activity);GO:0004517(nitric-oxide synthase activity);GO:0005102(signaling receptor binding);GO:0005515(protein binding);GO:0005516(calmodulin binding);GO:0005634(nucleus);GO:0005737(cytoplasm);GO:0005777(peroxisome);…	00220(Arginine biosynthesis);00330(Arginine and proline metabolism);04020(Calcium signaling pathway);04066(HIF-1 signaling pathway);04146(Peroxisome);04371(Apelin signaling pathway);04926(Relaxin signaling pathway);05132(Salmonella infection);05133(Pertussis);05140(Leishmaniasis);05142(Chagas disease (American trypanosomiasis));05145(Toxoplasmosis);05146(Amoebiasis);05152(Tuberculosis);05200(Path…	K13241	EC:1.14.13.39	nitric oxide synthase 2 [Source:HGNC Symbol;Acc:HGNC:7873]	protein_coding	1e-04	1e-04	0.0112710899519341	1e-04	1e-04	1e-04	38.236966506447	5.25689616790006	1	1	up	no
ENSG00000007174	chr17	11598470	11969748	+	DNAH9	ENST00000579828;ENST00000262442;ENST00000579406;ENST00000454412;ENST00000579602;ENST00000579813;ENST00000585197;ENST00000583192;ENST00000584663;ENST00000578834;ENST00000579703;ENST00000580255;ENST00000608377;ENST00000396001;ENST00000581682	GO:0000166(nucleotide binding);GO:0003774(motor activity);GO:0003777(microtubule motor activity);GO:0005524(ATP binding);GO:0005737(cytoplasm);GO:0005856(cytoskeleton);GO:0005874(microtubule);GO:0005929(cilium);GO:0005930(axoneme);GO:0007018(microtubule-based movement);GO:0008569(ATP-dependent microtubule motor activity, minus-end-directed);GO:0030030(cell projection organization);GO:0030286(dyne…	05016(Huntington disease);05016(Huntington disease)	K10408		dynein axonemal heavy chain 9 [Source:HGNC Symbol;Acc:HGNC:2953]	protein_coding;processed_transcript;retained_intron	1e-04	1e-04	1e-04	1e-04	1e-04	1e-04	1	0	1	1	no	no
ENSG00000007202	chr17	28614446	28645454	-	KIAA0100	ENST00000528896;ENST00000544884;ENST00000389003;ENST00000583860;ENST00000579924;ENST00000580395;ENST00000577261;ENST00000582417;ENST00000581064;ENST00000580882;ENST00000581267;ENST00000577417;ENST00000583403;ENST00000577580;ENST00000579253;ENST00000582901	GO:0005515(protein binding);GO:0005576(extracellular region);GO:0005576(extracellular region)				KIAA0100 [Source:HGNC Symbol;Acc:HGNC:28960]	protein_coding;retained_intron;processed_transcript;nonsense_mediated_decay	21.4650831619367	19.0350456854419	31.6411053667678	28.5182511641031	30.9414979082539	29.2427097117634	0.813294639213104	-0.298149990404278	0.124880671025573	0.371077368165632	down	no
ENSG00000007216	chr17	28473293	28497781	+	SLC13A2	ENST00000444914;ENST00000314669;ENST00000545060;ENST00000577903;ENST00000541739;ENST00000579281;ENST00000459818	GO:0005215(transporter activity);GO:0005886(plasma membrane);GO:0005887(integral component of plasma membrane);GO:0006811(ion transport);GO:0006814(sodium ion transport);GO:0006835(dicarboxylic acid transport);GO:0015293(symporter activity);GO:0015361(low-affinity sodium:dicarboxylate symporter activity);GO:0016020(membrane);GO:0016021(integral component of membrane);GO:0055085(transmembrane tran…		K14445		solute carrier family 13 member 2 [Source:HGNC Symbol;Acc:HGNC:10917]	protein_coding;nonsense_mediated_decay;retained_intron	0.1636872566646	0.0601428254804712	0.0540876528208307	1e-04	0.0303996435213887	0.0372716444513329	4.10081825621738	2.03591180641469	1	1	up	no
ENSG00000007237	chr17	9910609	10114553	-	GAS7	ENST00000437099;ENST00000323816;ENST00000432992;ENST00000585266;ENST00000580865;ENST00000583882;ENST00000542249;ENST00000396115;ENST00000579158;ENST00000581112;ENST00000578456;ENST00000581871;ENST00000580811;ENST00000584146;ENST00000579140;ENST00000578655;ENST00000578599;ENST00000584389;ENST00000580043	GO:0003700(DNA-binding transcription factor activity);GO:0005515(protein binding);GO:0005737(cytoplasm);GO:0005856(cytoskeleton);GO:0005884(actin filament);GO:0005886(plasma membrane);GO:0006355(regulation of transcription, DNA-templated);GO:0007050(cell cycle arrest);GO:0007275(multicellular organism development);GO:0007399(nervous system development);GO:0008092(cytoskeletal protein binding);GO:…		K18618		growth arrest specific 7 [Source:HGNC Symbol;Acc:HGNC:4169]	protein_coding;processed_transcript;retained_intron	0.108729877524752	0.382213173663366	0.401830269405941	0.565354696237624	0.313141451584158	0.358358959009901	0.72180913969865	-0.470310683829501	0.340975209444552	0.631185419655507	down	no
ENSG00000007255	chr19	45162928	45178237	-	TRAPPC6A	ENST00000006275;ENST00000588062;ENST00000585934;ENST00000592647;ENST00000587818	GO:0000139(Golgi membrane);GO:0005515(protein binding);GO:0005783(endoplasmic reticulum);GO:0005794(Golgi apparatus);GO:0005801(cis-Golgi network);GO:0005802(trans-Golgi network);GO:0005829(cytosol);GO:0006888(endoplasmic reticulum to Golgi vesicle-mediated transport);GO:0016192(vesicle-mediated transport);GO:0043087(regulation of GTPase activity);GO:0043473(pigmentation);GO:0048193(Golgi vesicle…		K20304		trafficking protein particle complex 6A [Source:HGNC Symbol;Acc:HGNC:23069]	protein_coding;retained_intron	7.47380300857449	5.77955763129689	3.51682634726688	3.43638683601286	3.20502616720257	3.23397859485531	1.69817944135142	0.763988912053414	0.134929555460836	0.386867500168292	up	no
ENSG00000007264	chr19	3777970	3802129	-	MATK	ENST00000619596;ENST00000310132;ENST00000395040;ENST00000585778;ENST00000395045;ENST00000590493;ENST00000588983;ENST00000587180;ENST00000590028;ENST00000590849;ENST00000591059;ENST00000590980;ENST00000590821;ENST00000592612;ENST00000592300	GO:0000166(nucleotide binding);GO:0004672(protein kinase activity);GO:0004713(protein tyrosine kinase activity);GO:0004715(non-membrane spanning protein tyrosine kinase activity);GO:0005515(protein binding);GO:0005524(ATP binding);GO:0005737(cytoplasm);GO:0005829(cytosol);GO:0006468(protein phosphorylation);GO:0007498(mesoderm development);GO:0008283(cell population proliferation);GO:0008284(posi…	04722(Neurotrophin signaling pathway);04722(Neurotrophin signaling pathway)	K08888	EC:2.7.10.2	megakaryocyte-associated tyrosine kinase [Source:HGNC Symbol;Acc:HGNC:6906]	protein_coding;processed_transcript	7.51755018052199	8.20387052658289	12.5755658760271	7.17385786346061	7.43414887965201	8.99375767158048	1.1989352188227	0.261753708787086	0.489330297482279	0.743892356639155	up	no
ENSG00000007306	chr19	41673303	41706976	-	CEACAM7	ENST00000401731;ENST00000006724;ENST00000602225;ENST00000599715	GO:0005576(extracellular region);GO:0005886(plasma membrane);GO:0016020(membrane);GO:0016324(apical plasma membrane);GO:0031225(anchored component of membrane);GO:0031225(anchored component of membrane)				carcinoembryonic antigen related cell adhesion molecule 7 [Source:HGNC Symbol;Acc:HGNC:1819]	protein_coding;processed_transcript	0.574272841311723	0.181029168488504	0.0964801085563513	0.113269732378439	0.0739316498303807	1e-04	4.54765527254326	2.18512289727288	1	1	up	no
ENSG00000007312	chr17	63928740	63932354	-	CD79B	ENST00000392795;ENST00000006750;ENST00000559358;ENST00000349817;ENST00000558969;ENST00000583260	GO:0002250(adaptive immune response);GO:0002376(immune system process);GO:0004888(transmembrane signaling receptor activity);GO:0005515(protein binding);GO:0005654(nucleoplasm);GO:0005794(Golgi apparatus);GO:0005829(cytosol);GO:0005886(plasma membrane);GO:0005887(integral component of plasma membrane);GO:0006955(immune response);GO:0007165(signal transduction);GO:0007166(cell surface receptor sig…	04662(B cell receptor signaling pathway);04662(B cell receptor signaling pathway)			CD79b molecule [Source:HGNC Symbol;Acc:HGNC:1699]	protein_coding;retained_intron	0.0635433447115385	0.0576736230769231	1e-04	1e-04	0.0692190692307692	0.114248425	0.66088480586846	-0.597529267156164	1	1	down	no
ENSG00000007314	chr17	63938554	63972918	-	SCN4A	ENST00000435607;ENST00000584310;ENST00000581514	GO:0001518(voltage-gated sodium channel complex);GO:0005216(ion channel activity);GO:0005244(voltage-gated ion channel activity);GO:0005248(voltage-gated sodium channel activity);GO:0005272(sodium channel activity);GO:0005515(protein binding);GO:0005886(plasma membrane);GO:0005887(integral component of plasma membrane);GO:0006811(ion transport);GO:0006814(sodium ion transport);GO:0006936(muscle c…		K04837		sodium voltage-gated channel alpha subunit 4 [Source:HGNC Symbol;Acc:HGNC:10591]	protein_coding;retained_intron	1.05434869246634	0.417000643940313	0.0180737401431518	1e-04	0.0160181221642606	0.0316044267863642	31.2100486939792	4.96393870304187	0.000158620440173703	0.00441001358141282	up	yes
ENSG00000007341	chr1	112523514	112620825	-	ST7L	ENST00000358039;ENST00000361846;ENST00000360743;ENST00000490715;ENST00000480988;ENST00000495109;ENST00000498197;ENST00000477682;ENST00000369669;ENST00000490067;ENST00000497457;ENST00000343210;ENST00000369666;ENST00000463235;ENST00000418497;ENST00000497235;ENST00000369664;ENST00000466360;ENST00000479436;ENST00000470519;ENST00000459630;ENST00000477332;ENST00000473206;ENST00000485753;ENST00000470683…	GO:0005515(protein binding);GO:0016020(membrane);GO:0016021(integral component of membrane);GO:0030308(negative regulation of cell growth);GO:0030308(negative regulation of cell growth)				suppression of tumorigenicity 7 like [Source:HGNC Symbol;Acc:HGNC:18441]	protein_coding;nonsense_mediated_decay;processed_transcript	1.81420537567834	1.68402058695116	1.70916140984213	1.39330269449926	1.85302630513073	1.42486362567834	1.11478754788621	0.156768792822442	0.790985659212498	0.916102944145286	up	no
ENSG00000007350	chrX	154295795	154330350	+	TKTL1	ENST00000369915;ENST00000439635;ENST00000426989;ENST00000426203;ENST00000369912;ENST00000465168;ENST00000482044;ENST00000463884	GO:0003824(catalytic activity);GO:0004802(transketolase activity);GO:0005634(nucleus);GO:0005737(cytoplasm);GO:0006007(glucose catabolic process);GO:0006772(thiamine metabolic process);GO:0016740(transferase activity);GO:0046872(metal ion binding);GO:0046872(metal ion binding)	00030(Pentose phosphate pathway);00030(Pentose phosphate pathway)	K00615	EC:2.2.1.1	transketolase like 1 [Source:HGNC Symbol;Acc:HGNC:11835]	protein_coding;nonsense_mediated_decay;processed_transcript	0.158533272263188	0.0530258428814521	0.0398144809982984	1e-04	0.0277646148610323	1e-04	8.98898831226954	3.16815875322545	1	1	up	no
ENSG00000007372	chr11	31784779	31818062	-	PAX6	ENST00000606377;ENST00000640368;ENST00000419022;ENST00000643871;ENST00000638914;ENST00000640610;ENST00000379132;ENST00000379109;ENST00000379129;ENST00000639916;ENST00000638685;ENST00000645710;ENST00000379107;ENST00000638903;ENST00000639409;ENST00000640975;ENST00000638963;ENST00000638965;ENST00000241001;ENST00000474783;ENST00000638629;ENST00000639548;ENST00000640125;ENST00000481563;ENST00000639386…	GO:0000122(negative regulation of transcription by RNA polymerase II);GO:0000132(establishment of mitotic spindle orientation);GO:0000790(nuclear chromatin);GO:0000978(RNA polymerase II proximal promoter sequence-specific DNA binding);GO:0000979(RNA polymerase II core promoter sequence-specific DNA binding);GO:0000981(DNA-binding transcription factor activity, RNA polymerase II-specific);GO:00012…	04550(Signaling pathways regulating pluripotency of stem cells);04950(Maturity onset diabetes of the young);04950(Maturity onset diabetes of the young)			paired box 6 [Source:HGNC Symbol;Acc:HGNC:8620]	protein_coding;retained_intron;processed_transcript;nonsense_mediated_decay	0.454319398231789	0.574213737603306	0.214000150874495	0.19191605122045	0.178447325197002	0.163424954449356	2.32776404964092	1.21894482900881	0.0119898882659653	0.0913393394235908	up	yes
ENSG00000007376	chr16	784974	788397	-	RPUSD1	ENST00000561734;ENST00000007264;ENST00000565809;ENST00000567114;ENST00000569601;ENST00000565377;ENST00000567283;ENST00000562070;ENST00000565503;ENST00000563560	GO:0001522(pseudouridine synthesis);GO:0003674(molecular_function);GO:0003723(RNA binding);GO:0005575(cellular_component);GO:0008150(biological_process);GO:0009451(RNA modification);GO:0009982(pseudouridine synthase activity);GO:0009982(pseudouridine synthase activity)				RNA pseudouridine synthase domain containing 1 [Source:HGNC Symbol;Acc:HGNC:14173]	protein_coding;nonsense_mediated_decay	14.8150170122788	17.128584882268	11.5781785608523	16.6672074990971	16.3156593438064	16.4798051260383	0.87989141554518	-0.184602598319447	0.277808466628564	0.571274224746558	down	no
ENSG00000007384	chr16	58059	72631	-	RHBDF1	ENST00000262316;ENST00000428730;ENST00000448893;ENST00000486045;ENST00000493647;ENST00000482904;ENST00000417043;ENST00000487201;ENST00000450643;ENST00000419764;ENST00000472390	GO:0000139(Golgi membrane);GO:0004252(serine-type endopeptidase activity);GO:0005783(endoplasmic reticulum);GO:0005789(endoplasmic reticulum membrane);GO:0005794(Golgi apparatus);GO:0006508(proteolysis);GO:0008233(peptidase activity);GO:0008283(cell population proliferation);GO:0015031(protein transport);GO:0016020(membrane);GO:0016021(integral component of membrane);GO:0016477(cell migration);GO…				rhomboid 5 homolog 1 [Source:HGNC Symbol;Acc:HGNC:20561]	protein_coding;nonsense_mediated_decay;retained_intron	1.49965639234839	1.76414558424908	1.08790051811152	1.6334716967847	1.57824454008954	1.23935566076516	0.977675174606119	-0.0325728749294084	0.788423803358829	0.914649911232792	down	no
ENSG00000007392	chr16	188969	229463	-	LUC7L	ENST00000426094;ENST00000293872;ENST00000337351;ENST00000397783;ENST00000629543;ENST00000468732;ENST00000429378;ENST00000490762;ENST00000464711;ENST00000442701;ENST00000397780;ENST00000419516;ENST00000495349;ENST00000418978;ENST00000430864;ENST00000443357;ENST00000494366;ENST00000469109;ENST00000428363;ENST00000467552;ENST00000494545	GO:0003729(mRNA binding);GO:0005515(protein binding);GO:0005685(U1 snRNP);GO:0006376(mRNA splice site selection);GO:0042802(identical protein binding);GO:0045843(negative regulation of striated muscle tissue development);GO:0050733(RS domain binding);GO:0071004(U2-type prespliceosome);GO:0071004(U2-type prespliceosome)				LUC7 like [Source:HGNC Symbol;Acc:HGNC:6723]	nonsense_mediated_decay;protein_coding;retained_intron;processed_transcript	3.80675208193005	3.68895379112694	3.14802494948187	3.60056251975389	3.83800740948834	4.33129339912565	0.904320681182865	-0.14509363738714	0.410582080028415	0.690102859519718	down	no
ENSG00000007402	chr3	50362799	50504244	-	CACNA2D2	ENST00000423994;ENST00000429770;ENST00000266039;ENST00000360963;ENST00000483620;ENST00000424201;ENST00000479441;ENST00000487413	GO:0005244(voltage-gated ion channel activity);GO:0005245(voltage-gated calcium channel activity);GO:0005262(calcium channel activity);GO:0005886(plasma membrane);GO:0005891(voltage-gated calcium channel complex);GO:0006811(ion transport);GO:0006816(calcium ion transport);GO:0007528(neuromuscular junction development);GO:0016020(membrane);GO:0016021(integral component of membrane);GO:0034765(regu…	04010(MAPK signaling pathway);04260(Cardiac muscle contraction);04261(Adrenergic signaling in cardiomyocytes);04921(Oxytocin signaling pathway);05410(Hypertrophic cardiomyopathy (HCM));05412(Arrhythmogenic right ventricular cardiomyopathy (ARVC));05414(Dilated cardiomyopathy (DCM));05414(Dilated cardiomyopathy (DCM))	K04859		calcium voltage-gated channel auxiliary subunit alpha2delta 2 [Source:HGNC Symbol;Acc:HGNC:1400]	protein_coding;retained_intron;processed_transcript	0.0420106732046821	0.0488604372034166	1e-04	0.0171486630813034	0.0335300477696931	0.00782595064852895	1.55493781309779	0.636856883552387	1	1	up	no
ENSG00000007516	chr16	1333601	1349441	+	BAIAP3	ENST00000426824;ENST00000565665;ENST00000397488;ENST00000562208;ENST00000568887;ENST00000567825;ENST00000324385;ENST00000628027;ENST00000421665;ENST00000568198;ENST00000566162;ENST00000561602;ENST00000561793;ENST00000564213;ENST00000567203;ENST00000566389	GO:0000149(SNARE binding);GO:0001956(positive regulation of neurotransmitter secretion);GO:0005509(calcium ion binding);GO:0005515(protein binding);GO:0005543(phospholipid binding);GO:0005737(cytoplasm);GO:0005768(endosome);GO:0005794(Golgi apparatus);GO:0005829(cytosol);GO:0005886(plasma membrane);GO:0006887(exocytosis);GO:0007186(G protein-coupled receptor signaling pathway);GO:0016020(membrane…	05202(Transcriptional misregulation in cancer);05202(Transcriptional misregulation in cancer)	K15621		BAI1 associated protein 3 [Source:HGNC Symbol;Acc:HGNC:948]	protein_coding;retained_intron;processed_transcript	0.668818973966808	0.777936336153596	0.13992753254149	0.135224778067035	0.0915040683371298	0.229768095671982	3.47577978385937	1.79733667973624	0.0119901428149917	0.0913393394235908	up	yes
ENSG00000007520	chr16	1349240	1351878	-	TSR3	ENST00000007390;ENST00000566296	GO:0000154(rRNA modification);GO:0005829(cytosol);GO:0006364(rRNA processing);GO:0016740(transferase activity);GO:0030490(maturation of SSU-rRNA);GO:0042254(ribosome biogenesis);GO:0042254(ribosome biogenesis)		K09140		TSR3, acp transferase ribosome maturation factor [Source:HGNC Symbol;Acc:HGNC:14175]	protein_coding;nonsense_mediated_decay	37.2234221272727	39.6106213545455	46.7667998727273	49.1772396090909	57.3416284363636	63.8504970181818	0.725487491887865	-0.462977353850901	0.0217306729831845	0.131769744210736	down	no
ENSG00000007541	chr16	566995	584108	+	PIGQ	ENST00000293874;ENST00000409527;ENST00000321878;ENST00000439574;ENST00000422307;ENST00000636657;ENST00000026218;ENST00000470411;ENST00000637701;ENST00000443147;ENST00000635909;ENST00000636005;ENST00000637468;ENST00000638143;ENST00000544860;ENST00000537901;ENST00000635935;ENST00000420990;ENST00000635205;ENST00000480424;ENST00000540241;ENST00000476438;ENST00000540548;ENST00000634341;ENST00000638152	GO:0000506(glycosylphosphatidylinositol-N-acetylglucosaminyltransferase (GPI-GnT) complex);GO:0005789(endoplasmic reticulum membrane);GO:0005975(carbohydrate metabolic process);GO:0006506(GPI anchor biosynthetic process);GO:0016020(membrane);GO:0016021(integral component of membrane);GO:0016254(preassembly of GPI anchor in ER membrane);GO:0016740(transferase activity);GO:0016757(transferase activ…	00563(Glycosylphosphatidylinositol (GPI)-anchor biosynthesis);00563(Glycosylphosphatidylinositol (GPI)-anchor biosynthesis)	K03860		phosphatidylinositol glycan anchor biosynthesis class Q [Source:HGNC Symbol;Acc:HGNC:14135]	protein_coding;nonsense_mediated_decay;processed_transcript;retained_intron	6.36681572090081	5.86482366953441	4.22252678125	6.61305487537955	3.72193153643725	4.92880321432186	1.07798695964127	0.108339725980346	0.905798872583424	0.965879049358444	up	no
ENSG00000007545	chr16	1612325	1677908	+	CRAMP1	ENST00000397412;ENST00000293925;ENST00000492778;ENST00000498594;ENST00000415022;ENST00000466562;ENST00000467286;ENST00000468839	GO:0000981(DNA-binding transcription factor activity, RNA polymerase II-specific);GO:0003677(DNA binding);GO:0003682(chromatin binding);GO:0005634(nucleus);GO:0006357(regulation of transcription by RNA polymerase II);GO:0006357(regulation of transcription by RNA polymerase II)				cramped chromatin regulator homolog 1 [Source:HGNC Symbol;Acc:HGNC:14122]	protein_coding;retained_intron	1.90429853768064	2.40836007560014	0.908491294518094	1.55352875456826	2.39757064039174	1.96200394064254	0.882979649004704	-0.179547907997016	0.480666763701794	0.738685387053215	down	no
ENSG00000007866	chr6	35473597	35497079	-	TEAD3	ENST00000402886;ENST00000338863;ENST00000639578	GO:0000981(DNA-binding transcription factor activity, RNA polymerase II-specific);GO:0001085(RNA polymerase II transcription factor binding);GO:0003677(DNA binding);GO:0003700(DNA-binding transcription factor activity);GO:0005515(protein binding);GO:0005634(nucleus);GO:0005654(nucleoplasm);GO:0005667(transcription factor complex);GO:0006355(regulation of transcription, DNA-templated);GO:0006357(r…	04390(Hippo signaling pathway);04392(Hippo signaling pathway - multiple species);04392(Hippo signaling pathway - multiple species)	K09448		TEA domain transcription factor 3 [Source:HGNC Symbol;Acc:HGNC:11716]	nonsense_mediated_decay;protein_coding	11.7255107858314	12.0620825204985	10.5246363857002	12.3108999757297	12.8175156352903	10.7149334116104	0.957283028166994	-0.062982563107074	0.570042253148665	0.800004162602421	down	no
ENSG00000007908	chr1	169722640	169734079	-	SELE	ENST00000333360;ENST00000367775;ENST00000367776;ENST00000367777;ENST00000367774;ENST00000461085;ENST00000609271	GO:0002092(positive regulation of receptor internalization);GO:0002523(leukocyte migration involved in inflammatory response);GO:0004888(transmembrane signaling receptor activity);GO:0005515(protein binding);GO:0005615(extracellular space);GO:0005886(plasma membrane);GO:0005887(integral component of plasma membrane);GO:0005901(caveola);GO:0005905(clathrin-coated pit);GO:0006954(inflammatory respo…	04514(Cell adhesion molecules (CAMs));04668(TNF signaling pathway);04933(AGE-RAGE signaling pathway in diabetic complications);05143(African trypanosomiasis);05144(Malaria);05418(Fluid shear stress and atherosclerosis);05418(Fluid shear stress and atherosclerosis)	K06494		selectin E [Source:HGNC Symbol;Acc:HGNC:10718]	protein_coding;retained_intron	1e-04	1e-04	1e-04	1e-04	1e-04	1e-04	1	0	1	1	no	no
ENSG00000007923	chr1	6634168	6701924	-	DNAJC11	ENST00000465508;ENST00000451196;ENST00000377577;ENST00000294401;ENST00000472414;ENST00000426784;ENST00000473993;ENST00000469318;ENST00000485073;ENST00000460594;ENST00000465911	GO:0001401(SAM complex);GO:0005515(protein binding);GO:0005739(mitochondrion);GO:0005741(mitochondrial outer membrane);GO:0016020(membrane);GO:0042407(cristae formation);GO:0061617(MICOS complex);GO:0061617(MICOS complex)		K09531		DnaJ heat shock protein family (Hsp40) member C11 [Source:HGNC Symbol;Acc:HGNC:25570]	processed_transcript;protein_coding	11.0497462614598	10.9982605317726	19.9965891255164	20.4780427926421	21.0159865705292	17.3169499079284	0.714910658517294	-0.48416513351029	0.0423647331322576	0.19930274745721	down	no
ENSG00000007933	chr1	171090901	171117819	+	FMO3	ENST00000530212;ENST00000534514;ENST00000367755;ENST00000472784;ENST00000479749;ENST00000478457	GO:0004497(monooxygenase activity);GO:0004499(N,N-dimethylaniline monooxygenase activity);GO:0005515(protein binding);GO:0005783(endoplasmic reticulum);GO:0005789(endoplasmic reticulum membrane);GO:0006805(xenobiotic metabolic process);GO:0016020(membrane);GO:0016021(integral component of membrane);GO:0016491(oxidoreductase activity);GO:0031090(organelle membrane);GO:0034899(trimethylamine monoox…	00982(Drug metabolism - cytochrome P450);00982(Drug metabolism - cytochrome P450)			flavin containing monooxygenase 3 [Source:HGNC Symbol;Acc:HGNC:3771]	processed_transcript;protein_coding;nonsense_mediated_decay	1e-04	1e-04	1e-04	1e-04	1e-04	1e-04	1	0	1	1	no	no
ENSG00000007944	chr6	16129086	16148248	+	MYLIP	ENST00000356840;ENST00000349606	GO:0000209(protein polyubiquitination);GO:0004842(ubiquitin-protein transferase activity);GO:0005515(protein binding);GO:0005737(cytoplasm);GO:0005829(cytosol);GO:0005856(cytoskeleton);GO:0005886(plasma membrane);GO:0006511(ubiquitin-dependent protein catabolic process);GO:0007399(nervous system development);GO:0008092(cytoskeletal protein binding);GO:0010977(negative regulation of neuron project…	04979(Cholesterol metabolism);04979(Cholesterol metabolism)	K10637	EC:2.3.2.27	myosin regulatory light chain interacting protein [Source:HGNC Symbol;Acc:HGNC:21155]	protein_coding	1.777512	1.970423	1.828162	1.582554	1.518315	1.271601	1.27527392983828	0.350807172395402	0.496881373429628	0.74975958439989	up	no
ENSG00000007952	chrX	100843324	100874359	-	NOX1	ENST00000372960;ENST00000372966;ENST00000372964;ENST00000427768;ENST00000217885	GO:0001525(angiogenesis);GO:0003081(regulation of systemic arterial blood pressure by renin-angiotensin);GO:0005244(voltage-gated ion channel activity);GO:0005515(protein binding);GO:0005737(cytoplasm);GO:0005768(endosome);GO:0005769(early endosome);GO:0005886(plasma membrane);GO:0006739(NADP metabolic process);GO:0006811(ion transport);GO:0006952(defense response);GO:0006954(inflammatory respons…	04380(Osteoclast differentiation);04933(AGE-RAGE signaling pathway in diabetic complications);05418(Fluid shear stress and atherosclerosis);05418(Fluid shear stress and atherosclerosis)	K08008		NADPH oxidase 1 [Source:HGNC Symbol;Acc:HGNC:7889]	protein_coding	0.026582	0.172771	0.134216	0.132936	0.168692	0.100586	0.829332146568742	-0.269978079730875	1	1	down	no
ENSG00000007968	chr1	23506438	23531233	-	E2F2	ENST00000361729;ENST00000487237	GO:0000122(negative regulation of transcription by RNA polymerase II);GO:0000977(RNA polymerase II regulatory region sequence-specific DNA binding);GO:0000981(DNA-binding transcription factor activity, RNA polymerase II-specific);GO:0000987(proximal promoter sequence-specific DNA binding);GO:0001228(DNA-binding transcription activator activity, RNA polymerase II-specific);GO:0003677(DNA binding);…	01522(Endocrine resistance);04110(Cell cycle);04218(Cellular senescence);04934(Cushing syndrome);05160(Hepatitis C);05161(Hepatitis B);05163(Human cytomegalovirus infection);05166(Human T-cell leukemia virus 1 infection);05167(Kaposi sarcoma-associated herpesvirus infection);05169(Epstein-Barr virus infection);05200(Pathways in cancer);05206(MicroRNAs in cancer);05212(Pancreatic cancer);05214(Gli…	K09389		E2F transcription factor 2 [Source:HGNC Symbol;Acc:HGNC:3114]	protein_coding;processed_transcript	11.6423482456975	6.38646114719883	7.29486644196265	6.18718192127426	6.24107305455877	6.69836140607836	1.32400186887255	0.404905158558465	0.226785025858391	0.514564708577504	up	no
ENSG00000008018	chr6	170535120	170553307	-	PSMB1	ENST00000262193;ENST00000462957	GO:0000165(MAPK cascade);GO:0000209(protein polyubiquitination);GO:0000502(proteasome complex);GO:0002223(stimulatory C-type lectin receptor signaling pathway);GO:0002479(antigen processing and presentation of exogenous peptide antigen via MHC class I, TAP-dependent);GO:0004175(endopeptidase activity);GO:0004298(threonine-type endopeptidase activity);GO:0005515(protein binding);GO:0005576(extrace…	03050(Proteasome);03050(Proteasome)			proteasome subunit beta 1 [Source:HGNC Symbol;Acc:HGNC:9537]	protein_coding;processed_transcript	63.2337278503831	53.6932478503831	73.7578951955836	83.9399251978369	86.7101236417305	100.7545274831	0.702585319230758	-0.509254663636303	0.00858130516276526	0.0733767445588281	down	no
ENSG00000008056	chrX	47571901	47619857	-	SYN1	ENST00000295987;ENST00000340666;ENST00000640721;ENST00000639776;ENST00000638337	GO:0000795(synaptonemal complex);GO:0003779(actin binding);GO:0005215(transporter activity);GO:0005515(protein binding);GO:0005524(ATP binding);GO:0005794(Golgi apparatus);GO:0005829(cytosol);GO:0005856(cytoskeleton);GO:0007268(chemical synaptic transmission);GO:0007269(neurotransmitter secretion);GO:0008021(synaptic vesicle);GO:0014069(postsynaptic density);GO:0019901(protein kinase binding);GO:…		K19941		synapsin I [Source:HGNC Symbol;Acc:HGNC:11494]	protein_coding;retained_intron	1e-04	1e-04	0.0138804768282882	1e-04	0.0131358049825877	0.0183528073935173	0.445745342044188	-1.16570837285282	1	1	down	no
ENSG00000008083	chr6	15246069	15522042	+	JARID2	ENST00000341776;ENST00000397311;ENST00000474854	GO:0000122(negative regulation of transcription by RNA polymerase II);GO:0000977(RNA polymerase II regulatory region sequence-specific DNA binding);GO:0000981(DNA-binding transcription factor activity, RNA polymerase II-specific);GO:0001227(DNA-binding transcription repressor activity, RNA polymerase II-specific);GO:0001889(liver development);GO:0003677(DNA binding);GO:0003682(chromatin binding);…	04550(Signaling pathways regulating pluripotency of stem cells);04550(Signaling pathways regulating pluripotency of stem cells)	K11478		jumonji and AT-rich interaction domain containing 2 [Source:HGNC Symbol;Acc:HGNC:6196]	protein_coding;processed_transcript	3.56770672869955	4.2897829016656	3.66259623814862	2.96208282174888	3.38157519762972	3.14172446540679	1.21450936606848	0.280373615810292	0.446970756388127	0.716971357981122	up	no
ENSG00000008086	chrX	18425583	18653629	+	CDKL5	ENST00000379996;ENST00000635828;ENST00000637881;ENST00000379989;ENST00000624953;ENST00000623364;ENST00000624700;ENST00000463994;ENST00000636046;ENST00000623535;ENST00000623610	GO:0000166(nucleotide binding);GO:0001764(neuron migration);GO:0004672(protein kinase activity);GO:0004674(protein serine/threonine kinase activity);GO:0004693(cyclin-dependent protein serine/threonine kinase activity);GO:0005524(ATP binding);GO:0005634(nucleus);GO:0005654(nucleoplasm);GO:0005737(cytoplasm);GO:0005813(centrosome);GO:0005815(microtubule organizing center);GO:0005829(cytosol);GO:00…		K08824	EC:2.7.11.22	cyclin dependent kinase like 5 [Source:HGNC Symbol;Acc:HGNC:11411]	protein_coding;processed_transcript;retained_intron	0.224210896573939	1.54871111601757	0.201083595197657	1.11047793505124	1.11893924345534	0.925652083572474	0.625661576281334	-0.676545588277809	0.206178603503222	0.488388728003952	down	no
ENSG00000008118	chr1	209583714	209613939	+	CAMK1G	ENST00000361322;ENST00000651530;ENST00000009105;ENST00000423146;ENST00000494990	GO:0000139(Golgi membrane);GO:0000166(nucleotide binding);GO:0003824(catalytic activity);GO:0004672(protein kinase activity);GO:0004674(protein serine/threonine kinase activity);GO:0004683(calmodulin-dependent protein kinase activity);GO:0005516(calmodulin binding);GO:0005524(ATP binding);GO:0005737(cytoplasm);GO:0005794(Golgi apparatus);GO:0005886(plasma membrane);GO:0005954(calcium- and calmodu…	04020(Calcium signaling pathway);04921(Oxytocin signaling pathway);04925(Aldosterone synthesis and secretion);05214(Glioma);05214(Glioma)	K08794	EC:2.7.11.17	calcium/calmodulin dependent protein kinase IG [Source:HGNC Symbol;Acc:HGNC:14585]	protein_coding;processed_transcript	1e-04	1e-04	1e-04	1e-04	0.0142894095552885	1e-04	0.02070477743453	-5.59389249519665	1	1	down	no
ENSG00000008128	chr1	1702379	1724357	-	CDK11A	ENST00000404249;ENST00000356200;ENST00000463652;ENST00000356937;ENST00000378638;ENST00000509982;ENST00000357760;ENST00000358779;ENST00000378633;ENST00000460465;ENST00000478901;ENST00000468397;ENST00000491311;ENST00000495016;ENST00000468800;ENST00000464748;ENST00000489300;ENST00000492390;ENST00000474916;ENST00000479362;ENST00000498810;ENST00000487462;ENST00000401096	GO:0000166(nucleotide binding);GO:0000278(mitotic cell cycle);GO:0001558(regulation of cell growth);GO:0004672(protein kinase activity);GO:0004674(protein serine/threonine kinase activity);GO:0004693(cyclin-dependent protein serine/threonine kinase activity);GO:0005524(ATP binding);GO:0005634(nucleus);GO:0005737(cytoplasm);GO:0006355(regulation of transcription, DNA-templated);GO:0006468(protein …		K08818	EC:2.7.11.22	cyclin dependent kinase 11A [Source:HGNC Symbol;Acc:HGNC:1730]	protein_coding;retained_intron;nonsense_mediated_decay;processed_transcript	4.62667880176991	7.59203060471976	3.1342595567355	3.15009644306785	2.57000512251721	4.70130230324484	1.47321504439008	0.558968035147014	0.181951741369786	0.458012768151462	up	no
ENSG00000008130	chr1	1751232	1778790	-	NADK	ENST00000341426;ENST00000341991;ENST00000378625;ENST00000342348;ENST00000498806;ENST00000469045;ENST00000480499;ENST00000497747;ENST00000477235;ENST00000489538;ENST00000497615;ENST00000497186;ENST00000492845;ENST00000492768;ENST00000460602;ENST00000464373;ENST00000480542	GO:0000166(nucleotide binding);GO:0003951(NAD+ kinase activity);GO:0005515(protein binding);GO:0005524(ATP binding);GO:0005829(cytosol);GO:0006741(NADP biosynthetic process);GO:0016301(kinase activity);GO:0016310(phosphorylation);GO:0016740(transferase activity);GO:0019674(NAD metabolic process);GO:0035774(positive regulation of insulin secretion involved in cellular response to glucose stimulus)…	00760(Nicotinate and nicotinamide metabolism);00760(Nicotinate and nicotinamide metabolism)	K00858	EC:2.7.1.23	NAD kinase [Source:HGNC Symbol;Acc:HGNC:29831]	protein_coding;nonsense_mediated_decay;retained_intron;processed_transcript	13.9959839861759	22.9116082046679	11.8512734432675	9.63305064506284	10.1359225475763	11.5951797303411	1.55460489412377	0.636547963174117	0.0336792199189831	0.172454910762073	up	no
ENSG00000008196	chr6	50818723	50847619	+	TFAP2B	ENST00000344788;ENST00000393655;ENST00000489228	GO:0000122(negative regulation of transcription by RNA polymerase II);GO:0000977(RNA polymerase II regulatory region sequence-specific DNA binding);GO:0000978(RNA polymerase II proximal promoter sequence-specific DNA binding);GO:0000981(DNA-binding transcription factor activity, RNA polymerase II-specific);GO:0001158(enhancer sequence-specific DNA binding);GO:0001228(DNA-binding transcription act…		K09176		transcription factor AP-2 beta [Source:HGNC Symbol;Acc:HGNC:11743]	protein_coding;processed_transcript	1e-04	1e-04	1e-04	1e-04	1e-04	1e-04	1	0	1	1	no	no
ENSG00000008197	chr6	50713828	50772988	+	TFAP2D	ENST00000008391;ENST00000492804	GO:0000977(RNA polymerase II regulatory region sequence-specific DNA binding);GO:0000981(DNA-binding transcription factor activity, RNA polymerase II-specific);GO:0003677(DNA binding);GO:0003700(DNA-binding transcription factor activity);GO:0005634(nucleus);GO:0005667(transcription factor complex);GO:0006355(regulation of transcription, DNA-templated);GO:0006357(regulation of transcription by RNA…		K09178		transcription factor AP-2 delta [Source:HGNC Symbol;Acc:HGNC:15581]	protein_coding;processed_transcript	1e-04	1e-04	1e-04	1e-04	1e-04	1e-04	1	0	1	1	no	no
ENSG00000008226	chr3	38039205	38123549	+	DLEC1	ENST00000440294;ENST00000346219;ENST00000308059;ENST00000447130;ENST00000469151;ENST00000477260;ENST00000478428	GO:0003674(molecular_function);GO:0005737(cytoplasm);GO:0005829(cytosol);GO:0008285(negative regulation of cell population proliferation);GO:0008285(negative regulation of cell population proliferation)				DLEC1, cilia and flagella associated protein [Source:HGNC Symbol;Acc:HGNC:2899]	retained_intron;protein_coding;nonsense_mediated_decay;processed_transcript	0.00605761093787479	0.0150438378508036	0.0024685149916047	0.00853254041736627	0.00773771168145838	0.0185042288318542	0.677794841201759	-0.561079438592103	1	1	down	no
ENSG00000008256	chr7	6161776	6272644	-	CYTH3	ENST00000396741;ENST00000350796;ENST00000465320;ENST00000495176;ENST00000461891;ENST00000488964;ENST00000466543;ENST00000491641;ENST00000478541;ENST00000481329;ENST00000482460	GO:0000139(Golgi membrane);GO:0001726(ruffle);GO:0005085(guanyl-nucleotide exchange factor activity);GO:0005086(ARF guanyl-nucleotide exchange factor activity);GO:0005515(protein binding);GO:0005547(phosphatidylinositol-3,4,5-trisphosphate binding);GO:0005654(nucleoplasm);GO:0005737(cytoplasm);GO:0005829(cytosol);GO:0005886(plasma membrane);GO:0005912(adherens junction);GO:0005923(bicellular tigh…	04072(Phospholipase D signaling pathway);04144(Endocytosis);04144(Endocytosis)	K18441		cytohesin 3 [Source:HGNC Symbol;Acc:HGNC:9504]	protein_coding;processed_transcript;retained_intron	6.69324757438017	10.4089677661846	10.1182311053719	15.2778002716942	14.3354279762397	11.0350085060262	0.66965872617549	-0.57850204333262	0.00956836972238444	0.0790459566420082	down	no
ENSG00000008277	chr7	87934143	88202889	+	ADAM22	ENST00000398204;ENST00000439864;ENST00000412441;ENST00000398201;ENST00000265727;ENST00000398209;ENST00000398203;ENST00000478920;ENST00000426930;ENST00000413139;ENST00000476330	GO:0004222(metalloendopeptidase activity);GO:0005178(integrin binding);GO:0005515(protein binding);GO:0005886(plasma membrane);GO:0006508(proteolysis);GO:0007155(cell adhesion);GO:0007162(negative regulation of cell adhesion);GO:0007417(central nervous system development);GO:0008237(metallopeptidase activity);GO:0008344(adult locomotory behavior);GO:0014037(Schwann cell differentiation);GO:001602…		K16068	EC:3.4.24.-	ADAM metallopeptidase domain 22 [Source:HGNC Symbol;Acc:HGNC:201]	protein_coding;processed_transcript	0.829098856545618	0.683795344126568	0.762651800311501	0.682808201737847	0.663332280432822	0.74653040462333	1.087388377859	0.120867313628654	0.894542973042587	0.961306845056894	up	no
ENSG00000008282	chr7	106090503	106112576	-	SYPL1	ENST00000455385;ENST00000011473;ENST00000464029;ENST00000470347;ENST00000634737;ENST00000460770;ENST00000483448	GO:0005887(integral component of plasma membrane);GO:0007268(chemical synaptic transmission);GO:0008021(synaptic vesicle);GO:0016020(membrane);GO:0016021(integral component of membrane);GO:0030141(secretory granule);GO:0030285(integral component of synaptic vesicle membrane);GO:0030659(cytoplasmic vesicle membrane);GO:0031410(cytoplasmic vesicle);GO:0042470(melanosome);GO:0070062(extracellular ex…				synaptophysin like 1 [Source:HGNC Symbol;Acc:HGNC:11507]	protein_coding;nonsense_mediated_decay;retained_intron	34.8286441629815	29.8086914258203	26.3374992250357	25.0456007121969	31.7047608573466	25.9266114686163	1.10036484731786	0.13798195660767	0.775199650543487	0.908722861307232	up	no
ENSG00000008283	chr17	63432304	63446340	-	CYB561	ENST00000392975;ENST00000360793;ENST00000584031;ENST00000392976;ENST00000582297;ENST00000581573;ENST00000448884;ENST00000585153;ENST00000582034;ENST00000542042;ENST00000580691;ENST00000581163;ENST00000582997;ENST00000582143;ENST00000584291;ENST00000577989;ENST00000577368;ENST00000578016;ENST00000578072;ENST00000583478;ENST00000580592	GO:0000293(ferric-chelate reductase activity);GO:0005515(protein binding);GO:0005765(lysosomal membrane);GO:0016020(membrane);GO:0016021(integral component of membrane);GO:0016491(oxidoreductase activity);GO:0022900(electron transport chain);GO:0046872(metal ion binding);GO:0055114(oxidation-reduction process);GO:0055114(oxidation-reduction process)		K08360	EC:7.2.1.3	cytochrome b561 [Source:HGNC Symbol;Acc:HGNC:2571]	protein_coding;processed_transcript;retained_intron	6.95920002114804	6.70195745543807	6.53695243768882	6.40120552907855	10.7754830307779	6.5225772352719	0.852267327134956	-0.230622069319369	0.259892745014907	0.552634528998961	down	no
ENSG00000008294	chr17	50962174	51120868	-	SPAG9	ENST00000618113;ENST00000262013;ENST00000509724;ENST00000510283;ENST00000505279;ENST00000357122;ENST00000506500;ENST00000513746;ENST00000511312;ENST00000513906;ENST00000514613;ENST00000505173;ENST00000514205;ENST00000506483;ENST00000513827;ENST00000515685;ENST00000513547;ENST00000511795;ENST00000576492;ENST00000510855;ENST00000511987;ENST00000502329	GO:0000187(activation of MAPK activity);GO:0001669(acrosomal vesicle);GO:0005078(MAP-kinase scaffold activity);GO:0005515(protein binding);GO:0005737(cytoplasm);GO:0005815(microtubule organizing center);GO:0005829(cytosol);GO:0007257(activation of JUN kinase activity);GO:0008432(JUN kinase binding);GO:0016020(membrane);GO:0016021(integral component of membrane);GO:0016192(vesicle-mediated transpo…		K20317		sperm associated antigen 9 [Source:HGNC Symbol;Acc:HGNC:14524]	protein_coding;processed_transcript;retained_intron;nonsense_mediated_decay	5.48652404721711	7.3747526236002	7.45542389219455	7.45935210772188	7.25573327569781	6.96349972572288	0.937178347236492	-0.0936044726276288	0.460472938321172	0.724461527250802	down	no
ENSG00000008300	chr3	48636463	48662886	-	CELSR3	ENST00000164024;ENST00000461362;ENST00000498057;ENST00000470999	GO:0001764(neuron migration);GO:0001932(regulation of protein phosphorylation);GO:0004888(transmembrane signaling receptor activity);GO:0004930(G protein-coupled receptor activity);GO:0005509(calcium ion binding);GO:0005515(protein binding);GO:0005886(plasma membrane);GO:0007155(cell adhesion);GO:0007156(homophilic cell adhesion via plasma membrane adhesion molecules);GO:0007165(signal transducti…		K04602		cadherin EGF LAG seven-pass G-type receptor 3 [Source:HGNC Symbol;Acc:HGNC:3230]	protein_coding;retained_intron	2.68746667494585	4.09298831588448	3.59357678281588	2.70265831472924	2.83355723212996	2.45510588628159	1.29816224518564	0.376470703596678	0.220471985557835	0.506187464068035	up	no
ENSG00000008311	chr7	122073549	122144255	-	AASS	ENST00000417368;ENST00000460376;ENST00000393376;ENST00000473553;ENST00000358954;ENST00000431170;ENST00000426162	GO:0003824(catalytic activity);GO:0004753(saccharopine dehydrogenase activity);GO:0005737(cytoplasm);GO:0005739(mitochondrion);GO:0005759(mitochondrial matrix);GO:0006554(lysine catabolic process);GO:0008152(metabolic process);GO:0016491(oxidoreductase activity);GO:0019477(L-lysine catabolic process);GO:0033512(L-lysine catabolic process to acetyl-CoA via saccharopine);GO:0043231(intracellular me…	00310(Lysine degradation);00310(Lysine degradation)	K14157	1.5.1.9;EC:1.5.1.8	aminoadipate-semialdehyde synthase [Source:HGNC Symbol;Acc:HGNC:17366]	protein_coding;retained_intron;processed_transcript;nonsense_mediated_decay	0.00661081557623049	0.0869606767707083	1e-04	0.0958095043517407	0.0576918604441777	0.0240150135054022	0.527678027477208	-0.922270183953727	1	1	down	no
ENSG00000008323	chr12	6310436	6328505	+	PLEKHG6	ENST00000011684;ENST00000536531;ENST00000538208;ENST00000396988;ENST00000449001;ENST00000543000;ENST00000535616;ENST00000544743;ENST00000304581	GO:0000922(spindle pole);GO:0005089(Rho guanyl-nucleotide exchange factor activity);GO:0005096(GTPase activator activity);GO:0005515(protein binding);GO:0005737(cytoplasm);GO:0005813(centrosome);GO:0005819(spindle);GO:0005856(cytoskeleton);GO:0005902(microvillus);GO:0030054(cell junction);GO:0032154(cleavage furrow);GO:0035023(regulation of Rho protein signal transduction);GO:0042995(cell project…				pleckstrin homology and RhoGEF domain containing G6 [Source:HGNC Symbol;Acc:HGNC:25562]	protein_coding;processed_transcript	0.418554069014085	0.153659334037559	0.214309172769953	0.341172823004695	0.213785317370892	0.25042385	0.976583267593065	-0.0341850352893226	0.864701713129029	0.951482927920575	down	no
ENSG00000008324	chr3	42581840	42595114	+	SS18L2	ENST00000447630;ENST00000011691;ENST00000474941	GO:0003713(transcription coactivator activity);GO:0005634(nucleus);GO:0045893(positive regulation of transcription, DNA-templated);GO:0045944(positive regulation of transcription by RNA polymerase II);GO:0050775(positive regulation of dendrite morphogenesis);GO:1903508(positive regulation of nucleic acid-templated transcription);GO:1903508(positive regulation of nucleic acid-templated transcripti…				SS18 like 2 [Source:HGNC Symbol;Acc:HGNC:15593]	protein_coding;retained_intron	12.0066848790447	9.94394737288136	8.85203002542373	9.97471963097072	9.98863594607088	9.41386079583975	1.04852215697959	0.0683573482507516	0.981694809630563	0.993353078414161	up	no
ENSG00000008382	chr19	4343527	4360086	+	MPND	ENST00000262966;ENST00000359935;ENST00000599840;ENST00000594716;ENST00000596722;ENST00000597036;ENST00000601877;ENST00000594162	GO:0005515(protein binding);GO:0006508(proteolysis);GO:0008233(peptidase activity);GO:0008237(metallopeptidase activity);GO:0016787(hydrolase activity);GO:0046872(metal ion binding);GO:0046872(metal ion binding)				MPN domain containing [Source:HGNC Symbol;Acc:HGNC:25934]	protein_coding;nonsense_mediated_decay	7.14346065641776	7.44868742947779	4.82484834748658	4.32109421376281	4.02751677306003	4.45728518936066	1.51625440080437	0.600511832656211	0.134214867168265	0.385658073979829	up	no
ENSG00000008394	chr12	16347142	16609259	+	MGST1	ENST00000536371;ENST00000010404;ENST00000534835;ENST00000543076;ENST00000396210;ENST00000539036;ENST00000537878;ENST00000542256;ENST00000539708;ENST00000535309;ENST00000540056;ENST00000396209;ENST00000540126;ENST00000538885;ENST00000396207;ENST00000538857;ENST00000535624;ENST00000624056;ENST00000359720	GO:0004364(glutathione transferase activity);GO:0004602(glutathione peroxidase activity);GO:0005515(protein binding);GO:0005634(nucleus);GO:0005739(mitochondrion);GO:0005741(mitochondrial outer membrane);GO:0005778(peroxisomal membrane);GO:0005783(endoplasmic reticulum);GO:0005789(endoplasmic reticulum membrane);GO:0005886(plasma membrane);GO:0006749(glutathione metabolic process);GO:0006805(xeno…	00480(Glutathione metabolism);00980(Metabolism of xenobiotics by cytochrome P450);00982(Drug metabolism - cytochrome P450);00983(Drug metabolism - other enzymes);01524(Platinum drug resistance);05200(Pathways in cancer);05204(Chemical carcinogenesis);05225(Hepatocellular carcinoma);05418(Fluid shear stress and atherosclerosis);05418(Fluid shear stress and atherosclerosis)	K00799	EC:2.5.1.18	microsomal glutathione S-transferase 1 [Source:HGNC Symbol;Acc:HGNC:7061]	protein_coding;processed_transcript;retained_intron;TEC	5.78161698252923	5.83390387770461	9.94746288308023	7.32224180526811	7.72411975406531	7.59655034578686	0.952306127130142	-0.0705026798634827	0.604823729042237	0.822393888656336	down	no
ENSG00000008405	chr12	106991364	107093549	-	CRY1	ENST00000008527;ENST00000552790;ENST00000549356;ENST00000546722;ENST00000550633	GO:0000122(negative regulation of transcription by RNA polymerase II);GO:0000166(nucleotide binding);GO:0003677(DNA binding);GO:0003690(double-stranded DNA binding);GO:0005515(protein binding);GO:0005634(nucleus);GO:0005737(cytoplasm);GO:0005739(mitochondrion);GO:0006094(gluconeogenesis);GO:0006975(DNA damage induced protein phosphorylation);GO:0007623(circadian rhythm);GO:0008134(transcription f…	04710(Circadian rhythm);04710(Circadian rhythm)			cryptochrome circadian regulator 1 [Source:HGNC Symbol;Acc:HGNC:2384]	protein_coding;retained_intron;processed_transcript	3.17204120577164	6.41311186219155	1.79172099226265	3.81182252927645	3.3387942279381	3.71352899916353	1.04719453469655	0.0665294729966705	0.97159206792783	0.989725123420714	up	no
ENSG00000008438	chr19	46019153	46023053	-	PGLYRP1	ENST00000008938	GO:0002221(pattern recognition receptor signaling pathway);GO:0002376(immune system process);GO:0005576(extracellular region);GO:0005615(extracellular space);GO:0008270(zinc ion binding);GO:0008745(N-acetylmuramoyl-L-alanine amidase activity);GO:0009253(peptidoglycan catabolic process);GO:0009617(response to bacterium);GO:0016019(peptidoglycan receptor activity);GO:0016045(detection of bacterium)…		K01446		peptidoglycan recognition protein 1 [Source:HGNC Symbol;Acc:HGNC:8904]	protein_coding	0.172811	1e-04	1e-04	1e-04	0.036197	1e-04	4.75344121768277	2.24897231980137	1	1	up	no
ENSG00000008441	chr19	12995608	13098766	+	NFIX	ENST00000397661;ENST00000592199;ENST00000590027;ENST00000585382;ENST00000587760;ENST00000585575;ENST00000358552;ENST00000360105;ENST00000588228;ENST00000586797;ENST00000591028;ENST00000586873;ENST00000587260;ENST00000588680	GO:0000122(negative regulation of transcription by RNA polymerase II);GO:0000981(DNA-binding transcription factor activity, RNA polymerase II-specific);GO:0003677(DNA binding);GO:0003700(DNA-binding transcription factor activity);GO:0005515(protein binding);GO:0005622(intracellular);GO:0005634(nucleus);GO:0005654(nucleoplasm);GO:0006260(DNA replication);GO:0006355(regulation of transcription, DNA…		K09171		nuclear factor I X [Source:HGNC Symbol;Acc:HGNC:7788]	protein_coding;nonsense_mediated_decay;processed_transcript	1.8713218838464	8.98609199523961	4.45333011091717	4.97954388701999	1.46650384639797	5.47920104427166	1.28389304704882	0.360525025732032	0.578194671751629	0.804306532552412	up	no
ENSG00000008513	chr8	133454848	133571940	-	ST3GAL1	ENST00000522652;ENST00000399640;ENST00000521180;ENST00000648219;ENST00000523854;ENST00000517668;ENST00000522204;ENST00000523634;ENST00000519924;ENST00000523855;ENST00000519435;ENST00000518298;ENST00000520020;ENST00000522873;ENST00000521627;ENST00000522285	GO:0000139(Golgi membrane);GO:0003836(beta-galactoside (CMP) alpha-2,3-sialyltransferase activity);GO:0005576(extracellular region);GO:0005794(Golgi apparatus);GO:0006054(N-acetylneuraminate metabolic process);GO:0006464(cellular protein modification process);GO:0006468(protein phosphorylation);GO:0006486(protein glycosylation);GO:0006487(protein N-linked glycosylation);GO:0008373(sialyltransfera…	00512(Mucin type O-glycan biosynthesis);00533(Glycosaminoglycan biosynthesis - keratan sulfate);00603(Glycosphingolipid biosynthesis - globo and isoglobo series);00604(Glycosphingolipid biosynthesis - ganglio series);00604(Glycosphingolipid biosynthesis - ganglio series)	K00780	EC:2.4.99.4	ST3 beta-galactoside alpha-2,3-sialyltransferase 1 [Source:HGNC Symbol;Acc:HGNC:10862]	protein_coding;retained_intron;processed_transcript	3.87370285946679	4.56588450090375	4.03275928603705	5.92093636003163	5.39421554609128	5.18565430467691	0.755862864339587	-0.40380358383196	0.0396725638596313	0.191936234972198	down	no
ENSG00000008516	chr16	3046561	3060726	+	MMP25	ENST00000336577;ENST00000612971;ENST00000570755;ENST00000575441	GO:0004222(metalloendopeptidase activity);GO:0005576(extracellular region);GO:0005615(extracellular space);GO:0005886(plasma membrane);GO:0006508(proteolysis);GO:0006954(inflammatory response);GO:0008233(peptidase activity);GO:0008237(metallopeptidase activity);GO:0008270(zinc ion binding);GO:0016020(membrane);GO:0016021(integral component of membrane);GO:0016787(hydrolase activity);GO:0030198(ex…	04928(Parathyroid hormone synthesis, secretion and action);04928(Parathyroid hormone synthesis, secretion and action)	K08003	EC:3.4.24.-	matrix metallopeptidase 25 [Source:HGNC Symbol;Acc:HGNC:14246]	protein_coding;processed_transcript;retained_intron	0.1285279910504	0.0511876632124352	0.0685487409326425	0.0345936881771079	0.0960777823834197	0.0278179203956665	1.56644172646292	0.647491100697343	1	1	up	no
ENSG00000008517	chr16	3065297	3082192	+	IL32	ENST00000325568;ENST00000534507;ENST00000613483;ENST00000531965;ENST00000396887;ENST00000532086;ENST00000529699;ENST00000526464;ENST00000440815;ENST00000529550;ENST00000551122;ENST00000525643;ENST00000548807;ENST00000528163;ENST00000530890;ENST00000444393;ENST00000533097;ENST00000534748;ENST00000008180;ENST00000532247;ENST00000396890;ENST00000525228;ENST00000548652;ENST00000525377;ENST00000530538…	GO:0005125(cytokine activity);GO:0005515(protein binding);GO:0005576(extracellular region);GO:0005615(extracellular space);GO:0005829(cytosol);GO:0006952(defense response);GO:0006955(immune response);GO:0007155(cell adhesion);GO:0010469(regulation of signaling receptor activity);GO:0016020(membrane);GO:0019221(cytokine-mediated signaling pathway);GO:0019221(cytokine-mediated signaling pathway)	04060(Cytokine-cytokine receptor interaction);04060(Cytokine-cytokine receptor interaction)			interleukin 32 [Source:HGNC Symbol;Acc:HGNC:16830]	protein_coding;retained_intron	55.8879478582113	30.0586888790901	62.2976771486444	34.3714603427859	34.4339805861639	43.5587833449673	1.31931951512041	0.399794001326989	0.23077119128981	0.519378605629722	up	no
ENSG00000008710	chr16	2088710	2135898	-	PKD1	ENST00000262304;ENST00000423118;ENST00000472577;ENST00000564313;ENST00000561668;ENST00000487932;ENST00000485120;ENST00000562425;ENST00000567355;ENST00000472659;ENST00000568796;ENST00000570253;ENST00000562297;ENST00000567946;ENST00000486339;ENST00000415938;ENST00000483731;ENST00000566905;ENST00000496574;ENST00000566784;ENST00000471603;ENST00000480227;ENST00000570193;ENST00000469851;ENST00000483814…	GO:0000139(Golgi membrane);GO:0001502(cartilage condensation);GO:0001568(blood vessel development);GO:0001701(in utero embryonic development);GO:0001822(kidney development);GO:0001889(liver development);GO:0001892(embryonic placenta development);GO:0002133(polycystin complex);GO:0005262(calcium channel activity);GO:0005515(protein binding);GO:0005634(nucleus);GO:0005737(cytoplasm);GO:0005783(endo…		K04985		polycystin 1, transient receptor potential channel interacting [Source:HGNC Symbol;Acc:HGNC:9008]	protein_coding;retained_intron;nonsense_mediated_decay;processed_transcript	2.93560283363911	3.96599395057198	1.59001924735592	1.01044992974315	0.954496662961364	0.834243818152385	3.03359714245646	1.60102951038064	1.5394196586502e-06	0.000104687764110555	up	yes
ENSG00000008735	chr22	50600793	50613981	+	MAPK8IP2	ENST00000329492;ENST00000008876	GO:0001540(amyloid-beta binding);GO:0001662(behavioral fear response);GO:0005078(MAP-kinase scaffold activity);GO:0005198(structural molecule activity);GO:0005515(protein binding);GO:0005737(cytoplasm);GO:0007172(signal complex assembly);GO:0007254(JNK cascade);GO:0007617(mating behavior);GO:0010469(regulation of signaling receptor activity);GO:0014069(postsynaptic density);GO:0019894(kinesin bin…	04010(MAPK signaling pathway);04010(MAPK signaling pathway)	K04435		mitogen-activated protein kinase 8 interacting protein 2 [Source:HGNC Symbol;Acc:HGNC:6883]	protein_coding;retained_intron	0.0668778353184878	0.043596685655101	0.0262949766960124	0.0212807871569135	0.0531537545313309	0.0621942516830658	1.00102982903398	0.00148496474155155	1	1	up	no
ENSG00000008838	chr17	40019097	40061215	-	MED24	ENST00000394126;ENST00000356271;ENST00000394128;ENST00000394127;ENST00000614384;ENST00000491466;ENST00000535508;ENST00000579364;ENST00000422942;ENST00000501516;ENST00000470126;ENST00000535071;ENST00000492176;ENST00000580720;ENST00000580885;ENST00000581058;ENST00000580921;ENST00000584782;ENST00000495586;ENST00000578901;ENST00000584077;ENST00000585249;ENST00000577488;ENST00000428757;ENST00000580008…	GO:0000151(ubiquitin ligase complex);GO:0003712(transcription coregulator activity);GO:0003713(transcription coactivator activity);GO:0004402(histone acetyltransferase activity);GO:0005515(protein binding);GO:0005634(nucleus);GO:0005654(nucleoplasm);GO:0006366(transcription by RNA polymerase II);GO:0006367(transcription initiation from RNA polymerase II promoter);GO:0016567(protein ubiquitination…	04919(Thyroid hormone signaling pathway);04919(Thyroid hormone signaling pathway)	K15167		mediator complex subunit 24 [Source:HGNC Symbol;Acc:HGNC:22963]	protein_coding;nonsense_mediated_decay;retained_intron;processed_transcript	5.54587079775926	7.29899172550991	10.6749897808101	10.01196798894	10.5439155436656	11.6990682503591	0.729185784010416	-0.455641659590396	0.0499987098462252	0.220534041403734	down	no
ENSG00000008853	chr8	22987417	23020192	+	RHOBTB2	ENST00000519685;ENST00000524077;ENST00000518534;ENST00000522948;ENST00000251822;ENST00000517528;ENST00000523918;ENST00000519210	GO:0000166(nucleotide binding);GO:0000902(cell morphogenesis);GO:0003924(GTPase activity);GO:0005515(protein binding);GO:0005525(GTP binding);GO:0005622(intracellular);GO:0005737(cytoplasm);GO:0005829(cytosol);GO:0005856(cytoskeleton);GO:0005886(plasma membrane);GO:0007015(actin filament organization);GO:0007264(small GTPase mediated signal transduction);GO:0007266(Rho protein signal transduction…	04120(Ubiquitin mediated proteolysis);04120(Ubiquitin mediated proteolysis)	K07868		Rho related BTB domain containing 2 [Source:HGNC Symbol;Acc:HGNC:18756]	protein_coding;processed_transcript;retained_intron	7.19017573465046	4.38332095197568	4.31995777279635	5.25337306246201	5.54535790638298	5.46056080744681	0.97749979999727	-0.032831687652003	0.684131235816669	0.864611653347528	down	no
ENSG00000008869	chr2	36968383	37084372	-	HEATR5B	ENST00000425467;ENST00000233099;ENST00000471051;ENST00000467978;ENST00000478810	GO:0005515(protein binding);GO:0005829(cytosol);GO:0006897(endocytosis);GO:0008104(protein localization);GO:0016020(membrane);GO:0030139(endocytic vesicle);GO:0042147(retrograde transport, endosome to Golgi);GO:0042147(retrograde transport, endosome to Golgi)				HEAT repeat containing 5B [Source:HGNC Symbol;Acc:HGNC:29273]	protein_coding;retained_intron	3.08640438990046	2.61725112915756	2.59063560670066	2.44026992012624	2.52167698919641	2.21708838880796	1.15534898232336	0.208328694948946	0.624243626021593	0.832305681417781	up	no
ENSG00000008952	chr3	169966635	169993831	+	SEC62	ENST00000461933;ENST00000460513;ENST00000337002;ENST00000480708;ENST00000487736;ENST00000469515;ENST00000481435;ENST00000497277;ENST00000469890;ENST00000470355	GO:0005783(endoplasmic reticulum);GO:0005789(endoplasmic reticulum membrane);GO:0005791(rough endoplasmic reticulum);GO:0005829(cytosol);GO:0006613(cotranslational protein targeting to membrane);GO:0006620(posttranslational protein targeting to endoplasmic reticulum membrane);GO:0008565(protein transporter activity);GO:0015031(protein transport);GO:0016020(membrane);GO:0016021(integral component …	03060(Protein export);04141(Protein processing in endoplasmic reticulum);04141(Protein processing in endoplasmic reticulum)	K12275		SEC62 homolog, preprotein translocation factor [Source:HGNC Symbol;Acc:HGNC:11846]	processed_transcript;nonsense_mediated_decay;protein_coding;retained_intron	12.0305723356458	11.7221100147578	9.6044935064329	10.7696482202321	11.2474012699294	11.4715372885974	0.99607594901539	-0.00567234547508045	0.70403320686612	0.873558420546149	down	no
ENSG00000008988	chr8	56067295	56074581	-	RPS20	ENST00000519807;ENST00000618656;ENST00000009589;ENST00000524349;ENST00000520490;ENST00000520627;ENST00000521262;ENST00000523936;ENST00000519606;ENST00000521289;ENST00000518875;ENST00000519369	GO:0000184(nuclear-transcribed mRNA catabolic process, nonsense-mediated decay);GO:0003723(RNA binding);GO:0003735(structural constituent of ribosome);GO:0005515(protein binding);GO:0005622(intracellular);GO:0005654(nucleoplasm);GO:0005737(cytoplasm);GO:0005829(cytosol);GO:0005840(ribosome);GO:0006412(translation);GO:0006413(translational initiation);GO:0006614(SRP-dependent cotranslational prote…	03010(Ribosome);03010(Ribosome)	K02969		ribosomal protein S20 [Source:HGNC Symbol;Acc:HGNC:10405]	protein_coding;processed_transcript;retained_intron	144.145787093604	150.239956774151	126.502447820453	118.352461292472	130.105572919054	126.423410383744	1.12272345765902	0.167002615721275	0.648741924506754	0.84635024556249	up	no
ENSG00000009307	chr1	114716913	114758050	-	CSDE1	ENST00000339438;ENST00000610726;ENST00000438362;ENST00000358528;ENST00000261443;ENST00000530886;ENST00000369530;ENST00000483407;ENST00000534699;ENST00000483030;ENST00000530784;ENST00000529046;ENST00000525132;ENST00000534389;ENST00000525878;ENST00000525970;ENST00000533818;ENST00000524652	GO:0003676(nucleic acid binding);GO:0003723(RNA binding);GO:0005515(protein binding);GO:0005737(cytoplasm);GO:0005794(Golgi apparatus);GO:0005829(cytosol);GO:0005886(plasma membrane);GO:0008584(male gonad development);GO:0070937(CRD-mediated mRNA stability complex);GO:0070966(nuclear-transcribed mRNA catabolic process, no-go decay);GO:0070966(nuclear-transcribed mRNA catabolic process, no-go deca…				cold shock domain containing E1 [Source:HGNC Symbol;Acc:HGNC:29905]	protein_coding;processed_transcript;retained_intron	93.6141012895466	101.286280933022	108.818053378678	126.678580061094	133.947592150917	118.377519533576	0.80136009810987	-0.319477419024539	0.0576509222441278	0.239344685785667	down	no
ENSG00000009335	chr7	157138916	157269370	+	UBE3C	ENST00000611269;ENST00000348165;ENST00000389103;ENST00000430750;ENST00000469336;ENST00000470408;ENST00000497368;ENST00000494532;ENST00000474153	GO:0000209(protein polyubiquitination);GO:0000502(proteasome complex);GO:0004842(ubiquitin-protein transferase activity);GO:0005515(protein binding);GO:0005634(nucleus);GO:0006511(ubiquitin-dependent protein catabolic process);GO:0016567(protein ubiquitination);GO:0016740(transferase activity);GO:0061631(ubiquitin conjugating enzyme activity);GO:0061631(ubiquitin conjugating enzyme activity)	04120(Ubiquitin mediated proteolysis);04120(Ubiquitin mediated proteolysis)	K10589	EC:2.3.2.26	ubiquitin protein ligase E3C [Source:HGNC Symbol;Acc:HGNC:16803]	protein_coding;nonsense_mediated_decay;retained_intron	8.44447440911557	10.3455873569181	12.842075118611	14.5949197647314	13.8769071878459	13.2032243920781	0.759018546205134	-0.397792957347699	0.0401886171071617	0.19346364865312	down	no
ENSG00000009413	chr6	111299028	111483715	-	REV3L	ENST00000462119;ENST00000434009;ENST00000368802;ENST00000368805;ENST00000422377;ENST00000358835;ENST00000435970;ENST00000619481;ENST00000413831;ENST00000492520;ENST00000467500;ENST00000470871;ENST00000460981;ENST00000494858	GO:0000166(nucleotide binding);GO:0003676(nucleic acid binding);GO:0003677(DNA binding);GO:0003887(DNA-directed DNA polymerase activity);GO:0005515(protein binding);GO:0005634(nucleus);GO:0005654(nucleoplasm);GO:0005730(nucleolus);GO:0006260(DNA replication);GO:0006261(DNA-dependent DNA replication);GO:0006281(DNA repair);GO:0006974(cellular response to DNA damage stimulus);GO:0016035(zeta DNA po…	01524(Platinum drug resistance);03460(Fanconi anemia pathway);03460(Fanconi anemia pathway)	K02350	EC:2.7.7.7	REV3 like, DNA directed polymerase zeta catalytic subunit [Source:HGNC Symbol;Acc:HGNC:9968]	processed_transcript;nonsense_mediated_decay;protein_coding;retained_intron	1.37689593665996	1.7086761750503	1.91779006430584	1.87931755179074	1.71812428619718	1.56266688595573	0.969623402080614	-0.0445035758844418	0.690044492642774	0.866677448507325	down	no
ENSG00000009694	chrX	124375903	124963817	-	TENM1	ENST00000371130;ENST00000422452;ENST00000461429	GO:0005576(extracellular region);GO:0005634(nucleus);GO:0005737(cytoplasm);GO:0005783(endoplasmic reticulum);GO:0005794(Golgi apparatus);GO:0005856(cytoskeleton);GO:0005886(plasma membrane);GO:0005887(integral component of plasma membrane);GO:0006359(regulation of transcription by RNA polymerase III);GO:0006955(immune response);GO:0007157(heterophilic cell-cell adhesion via plasma membrane cell a…				teneurin transmembrane protein 1 [Source:HGNC Symbol;Acc:HGNC:8117]	protein_coding;processed_transcript	1e-04	1e-04	1e-04	0.00325473759305211	1e-04	1e-04	0.0868372754571392	-3.52554172805631	1	1	down	no
ENSG00000009709	chr1	18630846	18748866	+	PAX7	ENST00000420770;ENST00000375375;ENST00000400661	GO:0000981(DNA-binding transcription factor activity, RNA polymerase II-specific);GO:0003677(DNA binding);GO:0003700(DNA-binding transcription factor activity);GO:0005634(nucleus);GO:0006338(chromatin remodeling);GO:0006355(regulation of transcription, DNA-templated);GO:0007275(multicellular organism development);GO:0007517(muscle organ development);GO:0007519(skeletal muscle tissue development);…	05202(Transcriptional misregulation in cancer);05202(Transcriptional misregulation in cancer)			paired box 7 [Source:HGNC Symbol;Acc:HGNC:8621]	protein_coding	1e-04	1e-04	1e-04	1e-04	1e-04	1e-04	1	0	1	1	no	no
ENSG00000009724	chr1	11026523	11047233	-	MASP2	ENST00000400897;ENST00000478645;ENST00000480221;ENST00000400898	GO:0001855(complement component C4b binding);GO:0001867(complement activation, lectin pathway);GO:0002376(immune system process);GO:0004252(serine-type endopeptidase activity);GO:0005509(calcium ion binding);GO:0005515(protein binding);GO:0005576(extracellular region);GO:0005615(extracellular space);GO:0006508(proteolysis);GO:0006956(complement activation);GO:0006958(complement activation, classi…	04610(Complement and coagulation cascades);05150(Staphylococcus aureus infection);05150(Staphylococcus aureus infection)	K03993	EC:3.4.21.104	mannan binding lectin serine peptidase 2 [Source:HGNC Symbol;Acc:HGNC:6902]	protein_coding;retained_intron	0.0972174728299224	0.0489859752999294	1e-04	0.0928053556810162	0.0579461877205363	0.0251419717713479	0.831772837026072	-0.265738522824046	1	1	down	no
ENSG00000009765	chr6	150368892	150405969	+	IYD	ENST00000229447;ENST00000344419;ENST00000367335;ENST00000392256;ENST00000392255;ENST00000500320;ENST00000546121;ENST00000422583;ENST00000425615	GO:0004447(iodide peroxidase activity);GO:0005515(protein binding);GO:0005654(nucleoplasm);GO:0005886(plasma membrane);GO:0005887(integral component of plasma membrane);GO:0006570(tyrosine metabolic process);GO:0006590(thyroid hormone generation);GO:0010181(FMN binding);GO:0016020(membrane);GO:0016021(integral component of membrane);GO:0016491(oxidoreductase activity);GO:0030659(cytoplasmic vesic…	04918(Thyroid hormone synthesis);04918(Thyroid hormone synthesis)	K17231	EC:1.21.1.1	iodotyrosine deiodinase [Source:HGNC Symbol;Acc:HGNC:21071]	protein_coding;nonsense_mediated_decay;retained_intron	0.00850324435437174	1e-04	1e-04	1e-04	1e-04	1e-04	29.0108145145725	4.8585188964432	1	1	up	no
ENSG00000009780	chr1	27725979	27763122	+	FAM76A	ENST00000373954;ENST00000419687;ENST00000530324;ENST00000234549;ENST00000373949;ENST00000010299;ENST00000446647	GO:0005654(nucleoplasm);GO:0005654(nucleoplasm)				family with sequence similarity 76 member A [Source:HGNC Symbol;Acc:HGNC:28530]	protein_coding	3.12009277094695	2.67994677293009	1.91332139390183	1.89171675855231	1.81563342612791	2.29478367724343	1.28510311752807	0.361884126872559	0.446852180862946	0.716971357981122	up	no
ENSG00000009790	chr1	209756032	209782320	+	TRAF3IP3	ENST00000400959;ENST00000367025;ENST00000478359;ENST00000479796;ENST00000468672;ENST00000367026;ENST00000367024;ENST00000367023;ENST00000476050;ENST00000487271;ENST00000474496;ENST00000477431;ENST00000488702;ENST00000471368;ENST00000460314;ENST00000467830	GO:0005515(protein binding);GO:0016020(membrane);GO:0016021(integral component of membrane);GO:0016021(integral component of membrane)				TRAF3 interacting protein 3 [Source:HGNC Symbol;Acc:HGNC:30766]	protein_coding;nonsense_mediated_decay;processed_transcript;retained_intron	0.0319019042580645	0.00516560619354839	1e-04	1e-04	1e-04	1e-04	123.891701505376	6.95293574611529	1	1	up	no
ENSG00000009830	chr14	77274956	77320884	-	POMT2	ENST00000261534;ENST00000554767;ENST00000452340;ENST00000602717;ENST00000556394;ENST00000555710;ENST00000556446;ENST00000556171;ENST00000555134;ENST00000554564;ENST00000554884;ENST00000553880;ENST00000557675;ENST00000556404;ENST00000556851;ENST00000557289;ENST00000553863;ENST00000556326;ENST00000555675;ENST00000554948;ENST00000556880;ENST00000555788;ENST00000557525	GO:0000030(mannosyltransferase activity);GO:0004169(dolichyl-phosphate-mannose-protein mannosyltransferase activity);GO:0005783(endoplasmic reticulum);GO:0005789(endoplasmic reticulum membrane);GO:0006486(protein glycosylation);GO:0006493(protein O-linked glycosylation);GO:0016020(membrane);GO:0016021(integral component of membrane);GO:0016740(transferase activity);GO:0016757(transferase activity…	00514(Other types of O-glycan biosynthesis);00515(Mannose type O-glycan biosynthesis);00515(Mannose type O-glycan biosynthesis)	K00728	EC:2.4.1.109	protein O-mannosyltransferase 2 [Source:HGNC Symbol;Acc:HGNC:19743]	protein_coding;retained_intron;non_stop_decay;nonsense_mediated_decay;processed_transcript	2.90337488359313	3.97707579386491	3.98819760171863	3.55730404226619	3.72106450009992	3.83936281534772	0.977595871808475	-0.0326899019299998	0.678741537857783	0.86188332310844	down	no
ENSG00000009844	chr6	142147162	142224685	+	VTA1	ENST00000452973;ENST00000620996;ENST00000367621;ENST00000367630;ENST00000491881	GO:0005515(protein binding);GO:0005654(nucleoplasm);GO:0005737(cytoplasm);GO:0005768(endosome);GO:0005829(cytosol);GO:0008022(protein C-terminus binding);GO:0010008(endosome membrane);GO:0015031(protein transport);GO:0016020(membrane);GO:0016197(endosomal transport);GO:0016236(macroautophagy);GO:0019058(viral life cycle);GO:0036258(multivesicular body assembly);GO:0043231(intracellular membrane-b…	04144(Endocytosis);04144(Endocytosis)	K12199		vesicle trafficking 1 [Source:HGNC Symbol;Acc:HGNC:20954]	protein_coding;processed_transcript	6.65165497878203	4.40503182584734	6.74113436566547	6.88307271686415	7.00240104092036	6.21276555276936	0.885541310126054	-0.175368485229352	0.330639889151074	0.621585826651955	down	no
ENSG00000009950	chr7	73593194	73624540	-	MLXIPL	ENST00000345114;ENST00000414749;ENST00000429400;ENST00000354613;ENST00000434326;ENST00000313375;ENST00000467221;ENST00000476404;ENST00000453275;ENST00000488212;ENST00000456640	GO:0000122(negative regulation of transcription by RNA polymerase II);GO:0000978(RNA polymerase II proximal promoter sequence-specific DNA binding);GO:0000981(DNA-binding transcription factor activity, RNA polymerase II-specific);GO:0001227(DNA-binding transcription repressor activity, RNA polymerase II-specific);GO:0003677(DNA binding);GO:0003700(DNA-binding transcription factor activity);GO:000…	04931(Insulin resistance);04932(Non-alcoholic fatty liver disease (NAFLD));04932(Non-alcoholic fatty liver disease (NAFLD))	K09113		MLX interacting protein like [Source:HGNC Symbol;Acc:HGNC:12744]	nonsense_mediated_decay;protein_coding;retained_intron	11.9783445601246	13.6830013364486	10.7536370012461	2.5740829470405	2.72968948930426	3.05986115970924	4.35396678723468	2.12233040245617	8.89337371821795e-16	5.85547810492668e-13	up	yes
ENSG00000009954	chr7	73440406	73522293	-	BAZ1B	ENST00000339594;ENST00000404251;ENST00000466844	GO:0000166(nucleotide binding);GO:0000793(condensed chromosome);GO:0004713(protein tyrosine kinase activity);GO:0004715(non-membrane spanning protein tyrosine kinase activity);GO:0005515(protein binding);GO:0005524(ATP binding);GO:0005634(nucleus);GO:0005654(nucleoplasm);GO:0005721(pericentric heterochromatin);GO:0006333(chromatin assembly or disassembly);GO:0006338(chromatin remodeling);GO:00063…				bromodomain adjacent to zinc finger domain 1B [Source:HGNC Symbol;Acc:HGNC:961]	protein_coding;retained_intron	42.8274055973088	45.8028458127479	34.1032026249292	35.6598154212465	36.5719541417847	37.2237634171388	1.12130881549151	0.165183660143432	0.669005952824148	0.857524497410238	up	no
ENSG00000010017	chr6	13621498	13711835	-	RANBP9	ENST00000011619;ENST00000469916	GO:0000151(ubiquitin ligase complex);GO:0000165(MAPK cascade);GO:0005515(protein binding);GO:0005634(nucleus);GO:0005737(cytoplasm);GO:0005829(cytosol);GO:0005875(microtubule associated complex);GO:0005886(plasma membrane);GO:0007020(microtubule nucleation);GO:0007411(axon guidance);GO:0008536(Ran GTPase binding);GO:0016020(membrane);GO:0019899(enzyme binding);GO:0065003(protein-containing comple…				RAN binding protein 9 [Source:HGNC Symbol;Acc:HGNC:13727]	protein_coding;processed_transcript	26.9674871730238	24.3064899917081	21.0598893344389	21.8955010093975	21.3539908341625	19.0192201332228	1.16164064106771	0.216163833344008	0.508146237330973	0.758188941876714	up	no
ENSG00000010030	chr6	36354091	36387800	-	ETV7	ENST00000339796;ENST00000627426;ENST00000340181;ENST00000373737;ENST00000373738;ENST00000538992;ENST00000615781;ENST00000620358	GO:0000122(negative regulation of transcription by RNA polymerase II);GO:0000977(RNA polymerase II regulatory region sequence-specific DNA binding);GO:0000981(DNA-binding transcription factor activity, RNA polymerase II-specific);GO:0001227(DNA-binding transcription repressor activity, RNA polymerase II-specific);GO:0003677(DNA binding);GO:0003700(DNA-binding transcription factor activity);GO:000…	05202(Transcriptional misregulation in cancer);05202(Transcriptional misregulation in cancer)	K03211		ETS variant 7 [Source:HGNC Symbol;Acc:HGNC:18160]	protein_coding	1e-04	1e-04	0.0784186225779275	1e-04	1e-04	1e-04	262.062075259758	8.03376477658305	1	1	up	no
ENSG00000010072	chr1	231337104	231353132	+	SPRTN	ENST00000391858;ENST00000008440;ENST00000295050;ENST00000492437;ENST00000366644;ENST00000469904	GO:0003677(DNA binding);GO:0005515(protein binding);GO:0005634(nucleus);GO:0005654(nucleoplasm);GO:0005694(chromosome);GO:0006281(DNA repair);GO:0006974(cellular response to DNA damage stimulus);GO:0009411(response to UV);GO:0016607(nuclear speck);GO:0019985(translesion synthesis);GO:0031398(positive regulation of protein ubiquitination);GO:0043130(ubiquitin binding);GO:0046872(metal ion binding)…				SprT-like N-terminal domain [Source:HGNC Symbol;Acc:HGNC:25356]	protein_coding;processed_transcript	4.22963270182865	3.25628811835422	4.0958923415171	4.90765047527938	5.02621348933288	4.26121424568236	0.815903441328034	-0.293529669357176	0.169176069420144	0.438496325554265	down	no
ENSG00000010165	chr1	171781660	171797717	+	EEF1AKNMT	ENST00000361735;ENST00000485629;ENST00000362019;ENST00000367737;ENST00000478330;ENST00000466643;ENST00000476386	GO:0003824(catalytic activity);GO:0005515(protein binding);GO:0008152(metabolic process);GO:0008168(methyltransferase activity);GO:0016740(transferase activity);GO:0032259(methylation);GO:0032259(methylation)				eEF1A lysine and N-terminal methyltransferase [Source:HGNC Symbol;Acc:HGNC:24248]	protein_coding;processed_transcript	9.03570152440616	9.85361802897416	16.6943980477682	16.8726931033673	17.2605849830332	15.6775974296528	0.714376473661468	-0.485243525473598	0.0435183539198837	0.202295537630878	down	no
ENSG00000010219	chr12	4562204	4613888	+	DYRK4	ENST00000543431;ENST00000539701;ENST00000537719;ENST00000539309;ENST00000538520;ENST00000539490;ENST00000540757;ENST00000536157;ENST00000542905;ENST00000010132;ENST00000536645;ENST00000540644;ENST00000545571;ENST00000536137;ENST00000541024;ENST00000544671;ENST00000544050	GO:0000166(nucleotide binding);GO:0004672(protein kinase activity);GO:0004674(protein serine/threonine kinase activity);GO:0004712(protein serine/threonine/tyrosine kinase activity);GO:0004713(protein tyrosine kinase activity);GO:0005515(protein binding);GO:0005524(ATP binding);GO:0005634(nucleus);GO:0005737(cytoplasm);GO:0006468(protein phosphorylation);GO:0016301(kinase activity);GO:0016310(pho…		K18669	EC:2.7.12.1	dual specificity tyrosine phosphorylation regulated kinase 4 [Source:HGNC Symbol;Acc:HGNC:3095]	protein_coding;nonsense_mediated_decay;retained_intron;processed_transcript	0.0211193803515736	1e-04	0.0394285859087043	0.0518879603062092	0.0205361725262263	0.0450921236178055	0.516081503038327	-0.954329171208027	1	1	down	no
ENSG00000010244	chr17	32350117	32381886	+	ZNF207	ENST00000394670;ENST00000321233;ENST00000394673;ENST00000579634;ENST00000580759;ENST00000342555;ENST00000577908;ENST00000394679;ENST00000582165;ENST00000577324;ENST00000578918;ENST00000581531;ENST00000579416;ENST00000582705;ENST00000584696;ENST00000579810;ENST00000584416	GO:0000070(mitotic sister chromatid segregation);GO:0000775(chromosome, centromeric region);GO:0000776(kinetochore);GO:0000777(condensed chromosome kinetochore);GO:0001578(microtubule bundle formation);GO:0003676(nucleic acid binding);GO:0003677(DNA binding);GO:0003700(DNA-binding transcription factor activity);GO:0003723(RNA binding);GO:0005515(protein binding);GO:0005634(nucleus);GO:0005654(nuc…				zinc finger protein 207 [Source:HGNC Symbol;Acc:HGNC:12998]	protein_coding;retained_intron;nonsense_mediated_decay;processed_transcript	9.0430303359227	7.88014217260326	15.9916144001516	16.3231850553871	17.5439200852596	15.502620642794	0.666699812209969	-0.58489077413778	0.0164804100020184	0.109856759723533	down	no
ENSG00000010256	chr3	48599002	48610976	-	UQCRC1	ENST00000471189;ENST00000203407;ENST00000480561;ENST00000415995;ENST00000460105;ENST00000472438;ENST00000412343;ENST00000467690;ENST00000463708;ENST00000493806	GO:0003824(catalytic activity);GO:0005739(mitochondrion);GO:0005743(mitochondrial inner membrane);GO:0005746(mitochondrial respirasome);GO:0005750(mitochondrial respiratory chain complex III);GO:0005829(cytosol);GO:0006119(oxidative phosphorylation);GO:0006122(mitochondrial electron transport, ubiquinol to cytochrome c);GO:0008121(ubiquinol-cytochrome-c reductase activity);GO:0009060(aerobic resp…	00190(Oxidative phosphorylation);04260(Cardiac muscle contraction);04714(Thermogenesis);04932(Non-alcoholic fatty liver disease (NAFLD));05010(Alzheimer disease);05012(Parkinson disease);05016(Huntington disease);05016(Huntington disease)	K00414		ubiquinol-cytochrome c reductase core protein 1 [Source:HGNC Symbol;Acc:HGNC:12585]	retained_intron;protein_coding;nonsense_mediated_decay;processed_transcript	102.013115453184	97.4159483645443	108.130180688202	89.2320851878901	89.9856793988764	114.854196945693	1.04586388618346	0.064695104447293	0.966220013165644	0.98870134944883	up	no
ENSG00000010270	chr7	38178222	38230671	+	STARD3NL	ENST00000009041;ENST00000434197;ENST00000471550;ENST00000396013;ENST00000440144;ENST00000453225;ENST00000429075	GO:0005515(protein binding);GO:0005765(lysosomal membrane);GO:0005768(endosome);GO:0005789(endoplasmic reticulum membrane);GO:0005829(cytosol);GO:0006700(C21-steroid hormone biosynthetic process);GO:0015485(cholesterol binding);GO:0016020(membrane);GO:0016021(integral component of membrane);GO:0031902(late endosome membrane);GO:0042803(protein homodimerization activity);GO:0043231(intracellular m…				STARD3 N-terminal like [Source:HGNC Symbol;Acc:HGNC:19169]	protein_coding;retained_intron	6.41082527897884	6.44364292916283	5.79390554530819	6.05776362971481	7.15721874977001	5.64619986177553	0.988717118307411	-0.0163702841071415	0.726309192910235	0.884261237219854	down	no
ENSG00000010278	chr12	6199715	6238271	+	CD9	ENST00000382518;ENST00000642746;ENST00000543916;ENST00000538834;ENST00000645368;ENST00000610354;ENST00000382519;ENST00000546073;ENST00000009180;ENST00000536586;ENST00000538418;ENST00000645565;ENST00000382515;ENST00000481267;ENST00000646407;ENST00000540891	GO:0002576(platelet degranulation);GO:0005178(integrin binding);GO:0005515(protein binding);GO:0005576(extracellular region);GO:0005615(extracellular space);GO:0005886(plasma membrane);GO:0005887(integral component of plasma membrane);GO:0005925(focal adhesion);GO:0007155(cell adhesion);GO:0007166(cell surface receptor signaling pathway);GO:0007338(single fertilization);GO:0007342(fusion of sperm…	04640(Hematopoietic cell lineage);04640(Hematopoietic cell lineage)			CD9 molecule [Source:HGNC Symbol;Acc:HGNC:1709]	protein_coding;retained_intron;processed_transcript	42.8864611445378	40.4345500893157	25.635563684994	29.3755066763505	30.5516712941176	31.2623018472989	1.19483711428759	0.256813956761209	0.440073673901376	0.711277300430866	up	no
ENSG00000010282	chr3	42692663	42702824	-	HHATL	ENST00000490003;ENST00000466007;ENST00000426666;ENST00000310417;ENST00000441594;ENST00000480939;ENST00000457462;ENST00000416756;ENST00000455195;ENST00000417472;ENST00000442469;ENST00000497000	GO:0005783(endoplasmic reticulum);GO:0005789(endoplasmic reticulum membrane);GO:0016020(membrane);GO:0016021(integral component of membrane);GO:0048471(perinuclear region of cytoplasm);GO:0060262(negative regulation of N-terminal protein palmitoylation);GO:0060262(negative regulation of N-terminal protein palmitoylation)				hedgehog acyltransferase like [Source:HGNC Symbol;Acc:HGNC:13242]	retained_intron;protein_coding	1e-04	1e-04	1e-04	1e-04	0.0339227672085783	1e-04	0.00879178403575023	-6.82962833677109	1	1	down	no
ENSG00000010292	chr12	6493356	6531955	+	NCAPD2	ENST00000541399;ENST00000539714;ENST00000536538;ENST00000382457;ENST00000539084;ENST00000315579;ENST00000545732;ENST00000536090;ENST00000542472;ENST00000538600;ENST00000542492;ENST00000535804;ENST00000539885	GO:0000228(nuclear chromosome);GO:0000278(mitotic cell cycle);GO:0000779(condensed chromosome, centromeric region);GO:0000793(condensed chromosome);GO:0000796(condensin complex);GO:0000797(condensin core heterodimer);GO:0000799(nuclear condensin complex);GO:0003682(chromatin binding);GO:0005515(protein binding);GO:0005634(nucleus);GO:0005654(nucleoplasm);GO:0005694(chromosome);GO:0005737(cytoplas…		K06677		non-SMC condensin I complex subunit D2 [Source:HGNC Symbol;Acc:HGNC:24305]	processed_transcript;protein_coding;nonsense_mediated_decay;retained_intron	58.0850692803709	62.6287177489954	72.7402482774343	77.4227762440495	77.2765734914992	74.8700534666151	0.842682137115811	-0.246939551127756	0.127541140073343	0.375006569184332	down	no
ENSG00000010295	chr12	6538375	6556083	-	IFFO1	ENST00000436152;ENST00000472558;ENST00000471408;ENST00000465801;ENST00000336604;ENST00000396840;ENST00000487279;ENST00000619571;ENST00000356896;ENST00000615885;ENST00000488007;ENST00000396830	GO:0005198(structural molecule activity);GO:0005882(intermediate filament);GO:0005882(intermediate filament)				intermediate filament family orphan 1 [Source:HGNC Symbol;Acc:HGNC:24970]	protein_coding;retained_intron;nonsense_mediated_decay	0.0301076525081684	0.0269303642129541	1e-04	0.0421289926965212	0.0188485729386892	1e-04	0.935499247995293	-0.096191601136853	1	1	down	no
ENSG00000010310	chr19	45668221	45683722	+	GIPR	ENST00000652180;ENST00000590918;ENST00000263281;ENST00000304207;ENST00000585889;ENST00000591322;ENST00000588816;ENST00000591224;ENST00000593127	GO:0002029(desensitization of G protein-coupled receptor signaling pathway);GO:0004888(transmembrane signaling receptor activity);GO:0004930(G protein-coupled receptor activity);GO:0005515(protein binding);GO:0005886(plasma membrane);GO:0006091(generation of precursor metabolites and energy);GO:0007165(signal transduction);GO:0007166(cell surface receptor signaling pathway);GO:0007186(G protein-c…	04024(cAMP signaling pathway);04080(Neuroactive ligand-receptor interaction);04080(Neuroactive ligand-receptor interaction)	K04580		gastric inhibitory polypeptide receptor [Source:HGNC Symbol;Acc:HGNC:4271]	protein_coding;nonsense_mediated_decay;retained_intron;processed_transcript	0.325185514697179	0.338069921878082	0.387474452554744	0.124693068455317	0.154516772538962	0.208826632866443	2.15297410215669	1.10633096561995	0.0603273341354007	0.245806310816112	up	no
ENSG00000010318	chr3	52410660	52423641	+	PHF7	ENST00000327906;ENST00000473145;ENST00000482327;ENST00000347025;ENST00000614886;ENST00000472337;ENST00000615126;ENST00000461861;ENST00000498509;ENST00000465863;ENST00000459935	GO:0005515(protein binding);GO:0005634(nucleus);GO:0005654(nucleoplasm);GO:0005794(Golgi apparatus);GO:0005829(cytosol);GO:0005886(plasma membrane);GO:0016607(nuclear speck);GO:0046872(metal ion binding);GO:0046872(metal ion binding)				PHD finger protein 7 [Source:HGNC Symbol;Acc:HGNC:18458]	protein_coding;retained_intron;processed_transcript	0.520254107312723	0.763977109690844	0.282673200356718	0.188964291617122	0.214553195005945	0.308936788941736	2.19930523417536	1.13704784488031	0.075904786187065	0.278602712477649	up	no
ENSG00000010319	chr3	52433053	52445027	-	SEMA3G	ENST00000231721;ENST00000465657;ENST00000475739	GO:0001755(neural crest cell migration);GO:0005102(signaling receptor binding);GO:0005515(protein binding);GO:0005576(extracellular region);GO:0005615(extracellular space);GO:0005887(integral component of plasma membrane);GO:0030215(semaphorin receptor binding);GO:0030335(positive regulation of cell migration);GO:0030517(negative regulation of axon extension);GO:0038191(neuropilin binding);GO:004…	04360(Axon guidance);04360(Axon guidance)	K06840		semaphorin 3G [Source:HGNC Symbol;Acc:HGNC:30400]	protein_coding;nonsense_mediated_decay	0.197694349630812	0.230453418080223	0.324816116144482	0.329875450608661	0.257730807623229	0.288664605068849	0.859282118566913	-0.218796221689628	0.601149965225049	0.820489508643532	down	no
ENSG00000010322	chr3	52455118	52493068	+	NISCH	ENST00000479054;ENST00000345716;ENST00000488380;ENST00000420808;ENST00000489895;ENST00000488157;ENST00000490425;ENST00000464280;ENST00000481211;ENST00000474188;ENST00000485765;ENST00000460759;ENST00000488243;ENST00000467594	GO:0005178(integrin binding);GO:0005515(protein binding);GO:0005737(cytoplasm);GO:0005768(endosome);GO:0005769(early endosome);GO:0005829(cytosol);GO:0005886(plasma membrane);GO:0006006(glucose metabolic process);GO:0006915(apoptotic process);GO:0008217(regulation of blood pressure);GO:0016020(membrane);GO:0016601(Rac protein signal transduction);GO:0019901(protein kinase binding);GO:0030036(acti…				nischarin [Source:HGNC Symbol;Acc:HGNC:18006]	protein_coding;retained_intron;processed_transcript	2.40722460196425	2.58638096546016	2.3302467412271	2.35673861719267	2.46760812414478	2.28284224961377	1.0304850930482	0.0433236350654373	0.910704032841074	0.967772255052664	up	no
ENSG00000010327	chr3	52495338	52524495	+	STAB1	ENST00000321725;ENST00000481607;ENST00000479355;ENST00000484850;ENST00000461325;ENST00000481626;ENST00000462741;ENST00000462681;ENST00000469989	GO:0005041(low-density lipoprotein particle receptor activity);GO:0005044(scavenger receptor activity);GO:0005509(calcium ion binding);GO:0005515(protein binding);GO:0005540(hyaluronic acid binding);GO:0005886(plasma membrane);GO:0005887(integral component of plasma membrane);GO:0006898(receptor-mediated endocytosis);GO:0006954(inflammatory response);GO:0007155(cell adhesion);GO:0007267(cell-cell…		K19020		stabilin 1 [Source:HGNC Symbol;Acc:HGNC:18628]	protein_coding;retained_intron	0.236454244144314	0.106967262089158	0.0383970381564035	0.0815977125047223	0.0217211326029467	0.0611836735927465	2.32104983805887	1.21477750085923	0.128873473195854	0.377346322870821	up	no
ENSG00000010361	chr19	49806869	49817376	-	FUZ	ENST00000525130;ENST00000529634;ENST00000528094;ENST00000533418;ENST00000525370;ENST00000313777;ENST00000377092;ENST00000534138;ENST00000527973;ENST00000528043;ENST00000531017;ENST00000527585;ENST00000534008;ENST00000529302;ENST00000526575;ENST00000525800;ENST00000527111;ENST00000526435	GO:0001736(establishment of planar polarity);GO:0001843(neural tube closure);GO:0001942(hair follicle development);GO:0005515(protein binding);GO:0005737(cytoplasm);GO:0005856(cytoskeleton);GO:0007275(multicellular organism development);GO:0008285(negative regulation of cell population proliferation);GO:0008589(regulation of smoothened signaling pathway);GO:0010172(embryonic body morphogenesis);G…		K22861		fuzzy planar cell polarity protein [Source:HGNC Symbol;Acc:HGNC:26219]	nonsense_mediated_decay;protein_coding;retained_intron;processed_transcript	0.0699519861016949	0.0194516047457627	1e-04	0.0203552996610169	0.00719157084745763	0.0468327542372881	1.20333479973031	0.267038094476347	1	1	up	no
ENSG00000010379	chr12	220621	262873	-	SLC6A13	ENST00000445055;ENST00000343164;ENST00000539668;ENST00000542379;ENST00000543722;ENST00000542947;ENST00000546319;ENST00000536842;ENST00000534887;ENST00000539260;ENST00000542272;ENST00000436453	GO:0005328(neurotransmitter:sodium symporter activity);GO:0005332(gamma-aminobutyric acid:sodium symporter activity);GO:0005886(plasma membrane);GO:0005887(integral component of plasma membrane);GO:0006836(neurotransmitter transport);GO:0015293(symporter activity);GO:0015812(gamma-aminobutyric acid transport);GO:0016020(membrane);GO:0016021(integral component of membrane);GO:0042165(neurotransmit…	04721(Synaptic vesicle cycle);04727(GABAergic synapse);04727(GABAergic synapse)	K05046		solute carrier family 6 member 13 [Source:HGNC Symbol;Acc:HGNC:11046]	protein_coding;processed_transcript;retained_intron;nonsense_mediated_decay	1e-04	1e-04	1e-04	1e-04	1e-04	1e-04	1	0	1	1	no	no
ENSG00000010404	chrX	149476988	149521096	-	IDS	ENST00000340855;ENST00000370441;ENST00000466323;ENST00000490775;ENST00000464251;ENST00000466019;ENST00000428056;ENST00000521702	GO:0003824(catalytic activity);GO:0004423(iduronate-2-sulfatase activity);GO:0005764(lysosome);GO:0006027(glycosaminoglycan catabolic process);GO:0008484(sulfuric ester hydrolase activity);GO:0016787(hydrolase activity);GO:0030207(chondroitin sulfate catabolic process);GO:0043202(lysosomal lumen);GO:0046872(metal ion binding);GO:0046872(metal ion binding)	00531(Glycosaminoglycan degradation);04142(Lysosome);04142(Lysosome)			iduronate 2-sulfatase [Source:HGNC Symbol;Acc:HGNC:5389]	protein_coding;nonsense_mediated_decay;processed_transcript	3.15785553120293	3.3324513402195	4.84761674574995	5.20522342522057	4.61952511857112	4.23003476124381	0.806695014152959	-0.309904755627082	0.150868638190628	0.410699534709875	down	no
ENSG00000010438	chr9	33750466	33799231	+	PRSS3	ENST00000342836;ENST00000361005;ENST00000468152;ENST00000457896;ENST00000429677;ENST00000379405;ENST00000477653;ENST00000495682	GO:0004252(serine-type endopeptidase activity);GO:0005509(calcium ion binding);GO:0005515(protein binding);GO:0005576(extracellular region);GO:0005615(extracellular space);GO:0006508(proteolysis);GO:0007586(digestion);GO:0008233(peptidase activity);GO:0008236(serine-type peptidase activity);GO:0009235(cobalamin metabolic process);GO:0016787(hydrolase activity);GO:0019730(antimicrobial humoral res…	04080(Neuroactive ligand-receptor interaction);04972(Pancreatic secretion);04974(Protein digestion and absorption);05164(Influenza A);05164(Influenza A)	K01312	EC:3.4.21.4	serine protease 3 [Source:HGNC Symbol;Acc:HGNC:9486]	protein_coding;processed_transcript	1e-04	1e-04	1e-04	1e-04	1e-04	1e-04	1	0	1	1	no	no
ENSG00000010539	chr16	3222325	3236003	-	ZNF200	ENST00000396868;ENST00000414144;ENST00000396871;ENST00000431561;ENST00000396870;ENST00000575285;ENST00000575948;ENST00000575630;ENST00000575617;ENST00000577015	GO:0000981(DNA-binding transcription factor activity, RNA polymerase II-specific);GO:0003674(molecular_function);GO:0003676(nucleic acid binding);GO:0005634(nucleus);GO:0006357(regulation of transcription by RNA polymerase II);GO:0008150(biological_process);GO:0046872(metal ion binding);GO:0046872(metal ion binding)	05168(Herpes simplex virus 1 infection);05168(Herpes simplex virus 1 infection)	K09228		zinc finger protein 200 [Source:HGNC Symbol;Acc:HGNC:12993]	protein_coding;retained_intron	2.20862397359296	1.78683446545746	2.31914155761536	2.21814820058682	2.34121378847693	2.51612193771672	0.89246192373715	-0.164137476006017	0.426370674851702	0.701496958794513	down	no
ENSG00000010610	chr12	6786858	6816357	+	CD4	ENST00000535707;ENST00000536610;ENST00000011653;ENST00000544344;ENST00000541982;ENST00000538827;ENST00000437800;ENST00000535466;ENST00000536590;ENST00000539492;ENST00000536563;ENST00000543755	GO:0001618(virus receptor activity);GO:0001816(cytokine production);GO:0001934(positive regulation of protein phosphorylation);GO:0002250(adaptive immune response);GO:0002376(immune system process);GO:0004888(transmembrane signaling receptor activity);GO:0005102(signaling receptor binding);GO:0005201(extracellular matrix structural constituent);GO:0005515(protein binding);GO:0005769(early endosom…	04060(Cytokine-cytokine receptor interaction);04514(Cell adhesion molecules (CAMs));04612(Antigen processing and presentation);04640(Hematopoietic cell lineage);04658(Th1 and Th2 cell differentiation);04659(Th17 cell differentiation);04660(T cell receptor signaling pathway);05166(Human T-cell leukemia virus 1 infection);05170(Human immunodeficiency virus 1 infection);05340(Primary immunodeficienc…			CD4 molecule [Source:HGNC Symbol;Acc:HGNC:1678]	processed_transcript;protein_coding;retained_intron	0.0579042367785824	1e-04	0.0105868582400702	0.0111550570550801	1e-04	0.008795133640553	3.42096970846226	1.77440532958235	1	1	up	no
ENSG00000010626	chr12	6873569	6914241	+	LRRC23	ENST00000433346;ENST00000449039;ENST00000007969;ENST00000622489;ENST00000451681;ENST00000443597;ENST00000428946;ENST00000323702;ENST00000457146;ENST00000486401;ENST00000431207;ENST00000415834;ENST00000436789;ENST00000429740;ENST00000472633	GO:0003674(molecular_function);GO:0005515(protein binding);GO:0005575(cellular_component);GO:0005737(cytoplasm);GO:0005829(cytosol);GO:0008150(biological_process);GO:0008150(biological_process)				leucine rich repeat containing 23 [Source:HGNC Symbol;Acc:HGNC:19138]	protein_coding;processed_transcript;nonsense_mediated_decay;retained_intron	4.39064762024902	4.60237569429882	3.64495301179554	2.37510392169069	3.52388172247706	3.37257538794233	1.3630904528994	0.44688130067543	0.290989899456019	0.585027094048138	up	no
ENSG00000010671	chrX	101349447	101390796	-	BTK	ENST00000618050;ENST00000372880;ENST00000621635;ENST00000308731;ENST00000470069;ENST00000488970;ENST00000478995;ENST00000470329;ENST00000464006;ENST00000464567	GO:0000166(nucleotide binding);GO:0001805(positive regulation of type III hypersensitivity);GO:0001812(positive regulation of type I hypersensitivity);GO:0001818(negative regulation of cytokine production);GO:0002250(adaptive immune response);GO:0002344(B cell affinity maturation);GO:0002376(immune system process);GO:0002553(histamine secretion by mast cell);GO:0002721(regulation of B cell cytoki…	04064(NF-kappa B signaling pathway);04380(Osteoclast differentiation);04611(Platelet activation);04662(B cell receptor signaling pathway);04664(Fc epsilon RI signaling pathway);05169(Epstein-Barr virus infection);05340(Primary immunodeficiency);05340(Primary immunodeficiency)			Bruton tyrosine kinase [Source:HGNC Symbol;Acc:HGNC:1133]	protein_coding;processed_transcript;retained_intron	1e-04	1e-04	0.00574265901639344	1e-04	1e-04	1e-04	19.8088633879781	4.3080741971455	1	1	up	no
ENSG00000010704	chr6	26087281	26095020	+	HFE	ENST00000353147;ENST00000397022;ENST00000352392;ENST00000349999;ENST00000317896;ENST00000483782;ENST00000357618;ENST00000470149;ENST00000336625;ENST00000486147;ENST00000461397;ENST00000488199;ENST00000309234;ENST00000485729	GO:0002626(negative regulation of T cell antigen processing and presentation);GO:0002725(negative regulation of T cell cytokine production);GO:0005102(signaling receptor binding);GO:0005515(protein binding);GO:0005615(extracellular space);GO:0005769(early endosome);GO:0005886(plasma membrane);GO:0005887(integral component of plasma membrane);GO:0006811(ion transport);GO:0006879(cellular iron ion …				homeostatic iron regulator [Source:HGNC Symbol;Acc:HGNC:4886]	protein_coding;retained_intron	3.72939418960352	1.11086510273128	3.31775022431718	1.27149634361233	1.16853311524229	0.955573016740088	2.40252196047277	1.2645496181459	0.00750534490959966	0.0672442569374018	up	yes
ENSG00000010803	chr1	41027200	41242116	-	SCMH1	ENST00000397174;ENST00000402904;ENST00000361191;ENST00000361705;ENST00000397171;ENST00000326197;ENST00000372595;ENST00000337495;ENST00000372596;ENST00000372597;ENST00000472037;ENST00000456518;ENST00000460215;ENST00000498793;ENST00000489421;ENST00000482530;ENST00000488592	GO:0005515(protein binding);GO:0005634(nucleus);GO:0005654(nucleoplasm);GO:0006338(chromatin remodeling);GO:0006355(regulation of transcription, DNA-templated);GO:0007275(multicellular organism development);GO:0007283(spermatogenesis);GO:0009952(anterior/posterior pattern specification);GO:0010369(chromocenter);GO:0016458(gene silencing);GO:0045892(negative regulation of transcription, DNA-templa…		K11461		Scm polycomb group protein homolog 1 [Source:HGNC Symbol;Acc:HGNC:19003]	protein_coding;processed_transcript;retained_intron	7.74165150056218	7.04014387024961	6.46533695210254	6.77974168540589	5.15226326422307	4.38467363795817	1.30217263328813	0.380920723986482	0.249748486872265	0.540829246874685	up	no
ENSG00000010810	chr6	111660332	111873452	-	FYN	ENST00000538466;ENST00000368682;ENST00000354650;ENST00000229471;ENST00000368667;ENST00000368678;ENST00000491885;ENST00000467921;ENST00000471959;ENST00000496864;ENST00000476769;ENST00000495935;ENST00000467899;ENST00000495927;ENST00000523322;ENST00000462856;ENST00000520518;ENST00000517419;ENST00000518295;ENST00000523238;ENST00000524310;ENST00000523574;ENST00000518630;ENST00000523570;ENST00000484067…	GO:0000165(MAPK cascade);GO:0000166(nucleotide binding);GO:0000304(response to singlet oxygen);GO:0001664(G protein-coupled receptor binding);GO:0001764(neuron migration);GO:0002223(stimulatory C-type lectin receptor signaling pathway);GO:0002250(adaptive immune response);GO:0002376(immune system process);GO:0003015(heart process);GO:0004672(protein kinase activity);GO:0004713(protein tyrosine ki…	04071(Sphingolipid signaling pathway);04072(Phospholipase D signaling pathway);04360(Axon guidance);04380(Osteoclast differentiation);04510(Focal adhesion);04520(Adherens junction);04611(Platelet activation);04650(Natural killer cell mediated cytotoxicity);04660(T cell receptor signaling pathway);04664(Fc epsilon RI signaling pathway);04725(Cholinergic synapse);05020(Prion diseases);05130(Pathoge…			FYN proto-oncogene, Src family tyrosine kinase [Source:HGNC Symbol;Acc:HGNC:4037]	protein_coding;processed_transcript;retained_intron	2.90871728025907	3.14023240304952	1.0871209707192	1.99552883173661	2.34083102631224	2.06781932829578	1.11428341499934	0.156116224967628	0.843415504236555	0.940555360602548	up	no
ENSG00000010818	chr6	142751469	142945176	-	HIVEP2	ENST00000012134;ENST00000367603;ENST00000367604;ENST00000474532;ENST00000421237	GO:0000981(DNA-binding transcription factor activity, RNA polymerase II-specific);GO:0003676(nucleic acid binding);GO:0003677(DNA binding);GO:0005634(nucleus);GO:0005654(nucleoplasm);GO:0006357(regulation of transcription by RNA polymerase II);GO:0046872(metal ion binding);GO:0046872(metal ion binding)		K09239		human immunodeficiency virus type I enhancer binding protein 2 [Source:HGNC Symbol;Acc:HGNC:4921]	protein_coding;processed_transcript	0.231872426466448	0.480671780666354	0.348649425809479	0.519095090098545	0.479564436602534	0.411814776912248	0.752366512614753	-0.410492458094015	0.291779125630277	0.585620151691085	down	no
ENSG00000010932	chr1	171248471	171285978	+	FMO1	ENST00000402921;ENST00000617670;ENST00000367750;ENST00000469112;ENST00000354841;ENST00000459868;ENST00000472893;ENST00000469711	GO:0004497(monooxygenase activity);GO:0004499(N,N-dimethylaniline monooxygenase activity);GO:0005515(protein binding);GO:0005783(endoplasmic reticulum);GO:0005788(endoplasmic reticulum lumen);GO:0005789(endoplasmic reticulum membrane);GO:0006082(organic acid metabolic process);GO:0006805(xenobiotic metabolic process);GO:0006970(response to osmotic stress);GO:0009404(toxin metabolic process);GO:00…	00982(Drug metabolism - cytochrome P450);00982(Drug metabolism - cytochrome P450)			flavin containing monooxygenase 1 [Source:HGNC Symbol;Acc:HGNC:3769]	protein_coding;nonsense_mediated_decay;processed_transcript	1e-04	1e-04	1e-04	1e-04	1e-04	1e-04	1	0	1	1	no	no
ENSG00000011007	chr1	23743155	23762059	+	ELOA	ENST00000418390;ENST00000613537;ENST00000609199;ENST00000487554	GO:0003746(translation elongation factor activity);GO:0005515(protein binding);GO:0005615(extracellular space);GO:0005634(nucleus);GO:0005654(nucleoplasm);GO:0006357(regulation of transcription by RNA polymerase II);GO:0006366(transcription by RNA polymerase II);GO:0006368(transcription elongation from RNA polymerase II promoter);GO:0006414(translational elongation);GO:0070449(elongin complex);GO…		K15076		elongin A [Source:HGNC Symbol;Acc:HGNC:11620]	protein_coding;processed_transcript	11.8904085479503	8.5241456525691	20.3529572752736	21.3574044691152	10.4284032101651	17.5708493865702	0.825977971348463	-0.275824789090241	0.30473557165128	0.597872782794093	down	no
ENSG00000011009	chr1	23791145	23795539	+	LYPLA2	ENST00000374514;ENST00000420982;ENST00000374505;ENST00000495365;ENST00000374503;ENST00000374502;ENST00000492577;ENST00000421070;ENST00000374501;ENST00000472213	GO:0002084(protein depalmitoylation);GO:0005737(cytoplasm);GO:0005795(Golgi stack);GO:0005829(cytosol);GO:0006629(lipid metabolic process);GO:0006631(fatty acid metabolic process);GO:0007411(axon guidance);GO:0008474(palmitoyl-(protein) hydrolase activity);GO:0016787(hydrolase activity);GO:0045296(cadherin binding);GO:0052689(carboxylic ester hydrolase activity);GO:0070062(extracellular exosome);…	00564(Glycerophospholipid metabolism);00564(Glycerophospholipid metabolism)			lysophospholipase 2 [Source:HGNC Symbol;Acc:HGNC:6738]	protein_coding;processed_transcript	16.3982648758041	18.1003154205839	22.4534437634834	21.992611888669	20.5263461766452	22.7687033730826	0.872324460780532	-0.19706325014456	0.27578765512642	0.570199974817857	down	no
ENSG00000011021	chr1	11806096	11848079	+	CLCN6	ENST00000312413;ENST00000346436;ENST00000376497;ENST00000400892;ENST00000376496;ENST00000376490;ENST00000376491;ENST00000376492;ENST00000494028;ENST00000446542	GO:0000166(nucleotide binding);GO:0005247(voltage-gated chloride channel activity);GO:0005515(protein binding);GO:0005524(ATP binding);GO:0005765(lysosomal membrane);GO:0005768(endosome);GO:0006811(ion transport);GO:0006821(chloride transport);GO:0006884(cell volume homeostasis);GO:0007165(signal transduction);GO:0009612(response to mechanical stimulus);GO:0010008(endosome membrane);GO:0015297(an…		K05015		chloride voltage-gated channel 6 [Source:HGNC Symbol;Acc:HGNC:2024]	protein_coding;processed_transcript;nonsense_mediated_decay;retained_intron	1.40319440499205	1.14663345882785	0.935316038541539	1.33139613777071	1.40177885427628	1.12339046996207	0.903691104609403	-0.146098373135261	0.531641117486608	0.773640906850866	down	no
ENSG00000011028	chr17	62627670	62693597	+	AC080038	ENST00000303375;ENST00000584265;ENST00000584682;ENST00000583597;ENST00000579432;ENST00000446119;ENST00000580916	GO:0001649(osteoblast differentiation);GO:0004888(transmembrane signaling receptor activity);GO:0005515(protein binding);GO:0005518(collagen binding);GO:0005925(focal adhesion);GO:0006897(endocytosis);GO:0016020(membrane);GO:0016021(integral component of membrane);GO:0030246(carbohydrate binding);GO:0030574(collagen catabolic process);GO:0030574(collagen catabolic process)	04145(Phagosome);05152(Tuberculosis);05152(Tuberculosis)	K06560		mannose receptor C type 2 [Source:NCBI gene;Acc:9902]	protein_coding;retained_intron;nonsense_mediated_decay;processed_transcript	1.49857833060234	4.31517968517676	4.16748997617964	2.77322905871643	3.09358481580944	3.38570502184797	1.07876007644475	0.109374035343026	0.913741858183144	0.968864959155224	up	no
ENSG00000011052	chr17	51153590	51171744	+	NME1-NME2	ENST00000393193;ENST00000376392;ENST00000555572	GO:0000166(nucleotide binding);GO:0004550(nucleoside diphosphate kinase activity);GO:0005524(ATP binding);GO:0005829(cytosol);GO:0006165(nucleoside diphosphate phosphorylation);GO:0006183(GTP biosynthetic process);GO:0006228(UTP biosynthetic process);GO:0006241(CTP biosynthetic process);GO:0016301(kinase activity);GO:0016310(phosphorylation);GO:0016740(transferase activity);GO:0016740(transferase…	00230(Purine metabolism);00240(Pyrimidine metabolism);00983(Drug metabolism - other enzymes);00983(Drug metabolism - other enzymes)	K00940	EC:2.7.4.6	NME1-NME2 readthrough [Source:HGNC Symbol;Acc:HGNC:33531]	protein_coding	247.98615119581	245.673599223207	266.297282228848	280.232439095085	240.511086573731	359.612437162772	0.863238354407835	-0.212169128480455	0.197956513295549	0.479116514984696	down	no
ENSG00000011083	chr5	150190062	150222788	+	SLC6A7	ENST00000230671;ENST00000524041;ENST00000513403	GO:0005298(proline:sodium symporter activity);GO:0005328(neurotransmitter:sodium symporter activity);GO:0005886(plasma membrane);GO:0005887(integral component of plasma membrane);GO:0006836(neurotransmitter transport);GO:0006865(amino acid transport);GO:0015193(L-proline transmembrane transporter activity);GO:0015293(symporter activity);GO:0015824(proline transport);GO:0016020(membrane);GO:001602…	04721(Synaptic vesicle cycle);04721(Synaptic vesicle cycle)			solute carrier family 6 member 7 [Source:HGNC Symbol;Acc:HGNC:11054]	protein_coding;retained_intron	0.0309027647884031	1e-04	1e-04	1e-04	1e-04	1e-04	103.67588262801	6.69593651922389	1	1	up	no
ENSG00000011105	chr12	3077355	3286564	+	TSPAN9	ENST00000537971;ENST00000444315;ENST00000011898;ENST00000649909;ENST00000539631;ENST00000640568;ENST00000407263;ENST00000431374;ENST00000492305	GO:0003674(molecular_function);GO:0005886(plasma membrane);GO:0005887(integral component of plasma membrane);GO:0005925(focal adhesion);GO:0007166(cell surface receptor signaling pathway);GO:0008150(biological_process);GO:0016020(membrane);GO:0016021(integral component of membrane);GO:0097197(tetraspanin-enriched microdomain);GO:0097197(tetraspanin-enriched microdomain)		K17350		tetraspanin 9 [Source:HGNC Symbol;Acc:HGNC:21640]	protein_coding;nonsense_mediated_decay;retained_intron;processed_transcript	1.84293787994207	1.51177331180304	2.44341607617668	2.84325784417089	2.93203974453295	2.80336816929761	0.675877511897907	-0.565166281795853	0.0417640802600231	0.197503330906443	down	no
ENSG00000011114	chr14	93237550	93333092	-	BTBD7	ENST00000355125;ENST00000334746;ENST00000554565;ENST00000553975;ENST00000554644;ENST00000298896;ENST00000555525;ENST00000554968	GO:0005515(protein binding);GO:0005634(nucleus);GO:0007275(multicellular organism development);GO:0060693(regulation of branching involved in salivary gland morphogenesis);GO:0060693(regulation of branching involved in salivary gland morphogenesis)		K10479		BTB domain containing 7 [Source:HGNC Symbol;Acc:HGNC:18269]	nonsense_mediated_decay;protein_coding;retained_intron	2.01652924415424	2.01517735039266	2.76782189896762	2.60935104932498	2.3024935202506	2.10597933874526	0.968894144729466	-0.0455890404090173	0.67304103675431	0.859169773278063	down	no
ENSG00000011132	chr19	3750772	3761692	-	APBA3	ENST00000316757;ENST00000588984;ENST00000590064;ENST00000591678;ENST00000586991;ENST00000592826;ENST00000590238;ENST00000589934	GO:0001540(amyloid-beta binding);GO:0001701(in utero embryonic development);GO:0004857(enzyme inhibitor activity);GO:0005515(protein binding);GO:0005737(cytoplasm);GO:0005886(plasma membrane);GO:0007268(chemical synaptic transmission);GO:0010468(regulation of gene expression);GO:0015031(protein transport);GO:0019899(enzyme binding);GO:0043086(negative regulation of catalytic activity);GO:0043197(…				amyloid beta precursor protein binding family A member 3 [Source:HGNC Symbol;Acc:HGNC:580]	protein_coding;retained_intron	2.15835227323088	1.70415174392423	1.40241041100786	1.01517356719085	1.1358106722659	0.884919899749821	1.73421629496475	0.794283845625836	0.0615280325076787	0.248392851414082	up	no
ENSG00000011143	chr17	58205437	58219305	-	MKS1	ENST00000393119;ENST00000313863;ENST00000537529;ENST00000393120;ENST00000583577;ENST00000577315;ENST00000577824;ENST00000585134;ENST00000579358;ENST00000581761;ENST00000580127;ENST00000578789;ENST00000581180	GO:0001843(neural tube closure);GO:0003271(smoothened signaling pathway involved in regulation of secondary heart field cardioblast proliferation);GO:0003279(cardiac septum development);GO:0005515(protein binding);GO:0005737(cytoplasm);GO:0005813(centrosome);GO:0005814(centriole);GO:0005815(microtubule organizing center);GO:0005829(cytosol);GO:0005856(cytoskeleton);GO:0005929(cilium);GO:0007224(s…		K19332		Meckel syndrome, type 1 [Source:HGNC Symbol;Acc:HGNC:7121]	protein_coding;nonsense_mediated_decay;retained_intron	3.43946801397744	3.98037123271211	3.54230474570868	3.40174261819519	3.73416005026974	3.36565521015204	1.04385883686068	0.0619266265334732	0.969255677308767	0.989007703702905	up	no
ENSG00000011198	chr3	43690108	43734371	+	ABHD5	ENST00000643520;ENST00000456453;ENST00000644371;ENST00000458276;ENST00000486764;ENST00000649763;ENST00000643140;ENST00000643500;ENST00000013894;ENST00000646378;ENST00000643477;ENST00000646799;ENST00000454293;ENST00000642351;ENST00000413300;ENST00000463153	GO:0003841(1-acylglycerol-3-phosphate O-acyltransferase activity);GO:0005737(cytoplasm);GO:0005811(lipid droplet);GO:0005829(cytosol);GO:0006508(proteolysis);GO:0006629(lipid metabolic process);GO:0006631(fatty acid metabolic process);GO:0006654(phosphatidic acid biosynthetic process);GO:0008233(peptidase activity);GO:0008654(phospholipid biosynthetic process);GO:0010891(negative regulation of se…	04923(Regulation of lipolysis in adipocytes);04923(Regulation of lipolysis in adipocytes)	K13699	EC:2.3.1.51	abhydrolase domain containing 5 [Source:HGNC Symbol;Acc:HGNC:21396]	processed_transcript;protein_coding;retained_intron;nonsense_mediated_decay	5.01481357782488	2.78239718850179	2.670436094847	3.05027717618228	3.27368057040668	2.95724894317128	1.1278325341814	0.173552865571614	0.750449730188004	0.897205304948715	up	no
ENSG00000011201	chrX	8528874	8732137	-	ANOS1	ENST00000262648;ENST00000481896;ENST00000488294	GO:0004867(serine-type endopeptidase inhibitor activity);GO:0005201(extracellular matrix structural constituent);GO:0005515(protein binding);GO:0005576(extracellular region);GO:0005615(extracellular space);GO:0005886(plasma membrane);GO:0006935(chemotaxis);GO:0007155(cell adhesion);GO:0007411(axon guidance);GO:0008201(heparin binding);GO:0008543(fibroblast growth factor receptor signaling pathway…				anosmin 1 [Source:HGNC Symbol;Acc:HGNC:6211]	protein_coding;processed_transcript	15.0681533501836	13.3248417537419	2.20131994267156	2.97463957483762	2.98279059347642	2.41760237263485	3.65303834904631	1.86909689897465	0.000215497265138897	0.00554436569367126	up	yes
ENSG00000011243	chr19	15380050	15419141	-	AKAP8L	ENST00000397410;ENST00000609519;ENST00000595465;ENST00000594594;ENST00000593845;ENST00000600065;ENST00000595087;ENST00000595879;ENST00000596750;ENST00000594893;ENST00000598292;ENST00000595136;ENST00000599137;ENST00000599488;ENST00000596213;ENST00000597994;ENST00000596195;ENST00000600247;ENST00000595067;ENST00000601147	GO:0000785(chromatin);GO:0003677(DNA binding);GO:0003723(RNA binding);GO:0005515(protein binding);GO:0005521(lamin binding);GO:0005634(nucleus);GO:0005737(cytoplasm);GO:0006397(mRNA processing);GO:0007076(mitotic chromosome condensation);GO:0008380(RNA splicing);GO:0010793(regulation of mRNA export from nucleus);GO:0016301(kinase activity);GO:0016310(phosphorylation);GO:0016363(nuclear matrix);GO…		K15978		A-kinase anchoring protein 8 like [Source:HGNC Symbol;Acc:HGNC:29857]	protein_coding;nonsense_mediated_decay;retained_intron;processed_transcript	7.04872937723961	8.72724755483363	8.82196411045481	9.10367967395156	9.24128277416814	10.1082489125812	0.864504914074561	-0.210053930336346	0.23369104733394	0.52221765205679	down	no
ENSG00000011258	chr17	51177425	51260049	-	MBTD1	ENST00000586178;ENST00000415868;ENST00000405860;ENST00000586898;ENST00000591270;ENST00000376381;ENST00000593259	GO:0005634(nucleus);GO:0006325(chromatin organization);GO:0006355(regulation of transcription, DNA-templated);GO:0008270(zinc ion binding);GO:0035064(methylated histone binding);GO:0046872(metal ion binding);GO:0048706(embryonic skeletal system development);GO:0048706(embryonic skeletal system development)				mbt domain containing 1 [Source:HGNC Symbol;Acc:HGNC:19866]	protein_coding;nonsense_mediated_decay;retained_intron;processed_transcript	2.18358897912027	2.43288399095212	2.35059012040646	2.32717950598552	2.64954320643096	2.34387322299555	0.951707094879663	-0.0714104686074079	0.614800640779172	0.828331065174059	down	no
ENSG00000011260	chr17	51260546	51297933	+	UTP18	ENST00000225298;ENST00000508506;ENST00000583725;ENST00000583205;ENST00000579261;ENST00000582832;ENST00000582150	GO:0003723(RNA binding);GO:0005515(protein binding);GO:0005634(nucleus);GO:0005654(nucleoplasm);GO:0005730(nucleolus);GO:0006364(rRNA processing);GO:0016020(membrane);GO:0016021(integral component of membrane);GO:0031965(nuclear membrane);GO:0032040(small-subunit processome);GO:0034388(Pwp2p-containing subcomplex of 90S preribosome);GO:0034388(Pwp2p-containing subcomplex of 90S preribosome)	03008(Ribosome biogenesis in eukaryotes);03008(Ribosome biogenesis in eukaryotes)	K14553		UTP18, small subunit processome component [Source:HGNC Symbol;Acc:HGNC:24274]	protein_coding;nonsense_mediated_decay;retained_intron	31.6680661387347	27.6794958586756	33.5267817528672	44.3469037920829	46.9463129778024	49.5781514206437	0.659284742834787	-0.601026399984881	0.00150703469503998	0.0225732514884911	down	no
ENSG00000011275	chr7	5620047	5781739	-	RNF216	ENST00000425013;ENST00000389902;ENST00000389900;ENST00000469375;ENST00000484458;ENST00000479541;ENST00000411812;ENST00000416985;ENST00000476345	GO:0005515(protein binding);GO:0005634(nucleus);GO:0005654(nucleoplasm);GO:0005737(cytoplasm);GO:0005829(cytosol);GO:0006915(apoptotic process);GO:0016032(viral process);GO:0016567(protein ubiquitination);GO:0016740(transferase activity);GO:0032480(negative regulation of type I interferon production);GO:0032648(regulation of interferon-beta production);GO:0043161(proteasome-mediated ubiquitin-dep…		K11976	EC:2.3.2.31	ring finger protein 216 [Source:HGNC Symbol;Acc:HGNC:21698]	protein_coding;nonsense_mediated_decay;processed_transcript;retained_intron	12.9423454455965	12.9999781823074	13.3605602184014	12.9327976503478	11.3485244839218	11.9039381311196	1.08615727945718	0.119233025668701	0.825064724910344	0.932729457607612	up	no
ENSG00000011295	chr17	15999784	16028786	+	TTC19	ENST00000466729;ENST00000475723;ENST00000583704;ENST00000497842;ENST00000261647;ENST00000470399;ENST00000481107;ENST00000465567;ENST00000470649;ENST00000578103	GO:0000281(mitotic cytokinesis);GO:0005515(protein binding);GO:0005739(mitochondrion);GO:0005743(mitochondrial inner membrane);GO:0005813(centrosome);GO:0007049(cell cycle);GO:0016020(membrane);GO:0030496(midbody);GO:0034551(mitochondrial respiratory chain complex III assembly);GO:0051301(cell division);GO:0055114(oxidation-reduction process);GO:0070469(respirasome);GO:0070469(respirasome)		K18169		tetratricopeptide repeat domain 19 [Source:HGNC Symbol;Acc:HGNC:26006]	nonsense_mediated_decay;retained_intron;processed_transcript;protein_coding	10.3871840984473	5.04677596696399	3.20305420218038	5.49935276643541	5.267041135778	5.77407951585728	1.12675216703474	0.172170224730234	0.799384896894049	0.920245343352164	up	no
ENSG00000011304	chr19	797075	812327	+	PTBP1	ENST00000635647;ENST00000627714;ENST00000590887;ENST00000349038;ENST00000586481;ENST00000586944;ENST00000356948;ENST00000394601;ENST00000589575;ENST00000587191;ENST00000587094;ENST00000350092;ENST00000592113;ENST00000585535;ENST00000621737;ENST00000585956;ENST00000587136;ENST00000592804;ENST00000585932;ENST00000589883;ENST00000585856	GO:0000381(regulation of alternative mRNA splicing, via spliceosome);GO:0000398(mRNA splicing, via spliceosome);GO:0003676(nucleic acid binding);GO:0003723(RNA binding);GO:0005515(protein binding);GO:0005634(nucleus);GO:0005654(nucleoplasm);GO:0005730(nucleolus);GO:0006397(mRNA processing);GO:0008187(poly-pyrimidine tract binding);GO:0008380(RNA splicing);GO:0008543(fibroblast growth factor recep…		K13218		polypyrimidine tract binding protein 1 [Source:HGNC Symbol;Acc:HGNC:9583]	protein_coding;retained_intron;nonsense_mediated_decay	27.5566204070899	34.4995067947116	43.182792730786	39.3972368150516	37.0437449365102	20.6292195103879	1.08415269119093	0.116567959007926	0.851965727552905	0.944491318200201	up	no
ENSG00000011332	chr19	38211006	38229714	-	DPF1	ENST00000420980;ENST00000614244;ENST00000412732;ENST00000416611;ENST00000418517;ENST00000414789;ENST00000355526;ENST00000473716;ENST00000456296;ENST00000472656;ENST00000471976;ENST00000494031;ENST00000488378;ENST00000438060;ENST00000475938;ENST00000438365;ENST00000586624	GO:0000123(histone acetyltransferase complex);GO:0000790(nuclear chromatin);GO:0003676(nucleic acid binding);GO:0004402(histone acetyltransferase activity);GO:0005634(nucleus);GO:0005737(cytoplasm);GO:0006915(apoptotic process);GO:0007399(nervous system development);GO:0008270(zinc ion binding);GO:0016573(histone acetylation);GO:0042393(histone binding);GO:0045892(negative regulation of transcrip…	04714(Thermogenesis);05225(Hepatocellular carcinoma);05225(Hepatocellular carcinoma)			double PHD fingers 1 [Source:HGNC Symbol;Acc:HGNC:20225]	protein_coding;nonsense_mediated_decay;retained_intron	0.367009878333333	0.205675988125	0.485276838125	0.648696968125	0.603409988333333	0.642981633333333	0.558265566202179	-0.840976521397435	0.0836784123743507	0.294552078552241	down	no
ENSG00000011347	chr11	61515313	61581148	-	SYT7	ENST00000263846;ENST00000540677;ENST00000539008;ENST00000539246;ENST00000539468;ENST00000542836;ENST00000542670;ENST00000535826;ENST00000540831;ENST00000545053	GO:0000149(SNARE binding);GO:0001778(plasma membrane repair);GO:0001786(phosphatidylserine binding);GO:0005509(calcium ion binding);GO:0005515(protein binding);GO:0005516(calmodulin binding);GO:0005544(calcium-dependent phospholipid binding);GO:0005546(phosphatidylinositol-4,5-bisphosphate binding);GO:0005764(lysosome);GO:0005765(lysosomal membrane);GO:0005777(peroxisome);GO:0005778(peroxisomal m…				synaptotagmin 7 [Source:HGNC Symbol;Acc:HGNC:11514]	protein_coding;nonsense_mediated_decay;processed_transcript	0.833795801948597	1.08416817470183	0.879082747186293	0.731878546447169	0.594654764320511	0.446038550982698	1.57795956496494	0.658060236928069	0.184858302796866	0.46164458135611	up	no
ENSG00000011376	chr3	45388506	45554726	+	LARS2	ENST00000650792;ENST00000415258;ENST00000414984;ENST00000265537;ENST00000431023;ENST00000651549;ENST00000645846;ENST00000652135;ENST00000430399;ENST00000642274;ENST00000467936;ENST00000485461;ENST00000474585	GO:0000166(nucleotide binding);GO:0002161(aminoacyl-tRNA editing activity);GO:0004812(aminoacyl-tRNA ligase activity);GO:0004823(leucine-tRNA ligase activity);GO:0005524(ATP binding);GO:0005739(mitochondrion);GO:0005759(mitochondrial matrix);GO:0006412(translation);GO:0006418(tRNA aminoacylation for protein translation);GO:0006429(leucyl-tRNA aminoacylation);GO:0016874(ligase activity);GO:0032543…	00970(Aminoacyl-tRNA biosynthesis);00970(Aminoacyl-tRNA biosynthesis)	K01869	EC:6.1.1.4	leucyl-tRNA synthetase 2, mitochondrial [Source:HGNC Symbol;Acc:HGNC:17095]	protein_coding;nonsense_mediated_decay;processed_transcript;retained_intron	2.49184098098219	2.65987425316964	6.1559917847055	7.49242650176537	6.92000883541968	6.23656829281014	0.547615140249746	-0.868765760670525	0.00409710399236796	0.0450965232426121	down	no
ENSG00000011405	chr11	17077730	17207950	-	PIK3C2A	ENST00000531428;ENST00000265970;ENST00000533645;ENST00000532035;ENST00000503729	GO:0000166(nucleotide binding);GO:0005524(ATP binding);GO:0005634(nucleus);GO:0005737(cytoplasm);GO:0005794(Golgi apparatus);GO:0005829(cytosol);GO:0005886(plasma membrane);GO:0005942(phosphatidylinositol 3-kinase complex);GO:0006661(phosphatidylinositol biosynthetic process);GO:0006887(exocytosis);GO:0006897(endocytosis);GO:0007173(epidermal growth factor receptor signaling pathway);GO:0008286(i…	00562(Inositol phosphate metabolism);04070(Phosphatidylinositol signaling system);04070(Phosphatidylinositol signaling system)	K00923	EC:2.7.1.154	phosphatidylinositol-4-phosphate 3-kinase catalytic subunit type 2 alpha [Source:HGNC Symbol;Acc:HGNC:8971]	processed_transcript;protein_coding;nonsense_mediated_decay	5.34021627770534	7.16123879139504	7.07542791601478	7.60123363526728	7.80592772196871	5.52652112103433	0.935185818617267	-0.0966750422265902	0.490017950754165	0.744478935921452	down	no
ENSG00000011422	chr19	43646095	43670169	-	PLAUR	ENST00000339082;ENST00000593447;ENST00000601723;ENST00000340093;ENST00000221264;ENST00000595038;ENST00000594364;ENST00000593714;ENST00000599892;ENST00000597107;ENST00000602141;ENST00000593939;ENST00000593396;ENST00000598875;ENST00000599546;ENST00000601876	GO:0001934(positive regulation of protein phosphorylation);GO:0005102(signaling receptor binding);GO:0005515(protein binding);GO:0005576(extracellular region);GO:0005788(endoplasmic reticulum lumen);GO:0005789(endoplasmic reticulum membrane);GO:0005886(plasma membrane);GO:0005887(integral component of plasma membrane);GO:0005925(focal adhesion);GO:0006935(chemotaxis);GO:0007165(signal transductio…	04610(Complement and coagulation cascades);05205(Proteoglycans in cancer);05205(Proteoglycans in cancer)	K03985		plasminogen activator, urokinase receptor [Source:HGNC Symbol;Acc:HGNC:9053]	protein_coding;retained_intron;nonsense_mediated_decay	6.47766990419565	5.55792591990128	8.83186207807942	7.54203831837559	7.5624871956473	8.33022705586717	0.890449252235235	-0.167394702128449	0.377263440449987	0.659744166958597	down	no
ENSG00000011426	chr7	36389821	36453791	+	ANLN	ENST00000396068;ENST00000265748;ENST00000424865;ENST00000418118;ENST00000460598;ENST00000429082;ENST00000441696;ENST00000452877;ENST00000495714;ENST00000428612;ENST00000446635;ENST00000457743;ENST00000491782	GO:0000281(mitotic cytokinesis);GO:0000915(actomyosin contractile ring assembly);GO:0000921(septin ring assembly);GO:0002244(hematopoietic progenitor cell differentiation);GO:0003779(actin binding);GO:0005634(nucleus);GO:0005654(nucleoplasm);GO:0005737(cytoplasm);GO:0005826(actomyosin contractile ring);GO:0005856(cytoskeleton);GO:0005938(cell cortex);GO:0007049(cell cycle);GO:0007096(regulation o…		K18621		anillin actin binding protein [Source:HGNC Symbol;Acc:HGNC:14082]	protein_coding;processed_transcript;nonsense_mediated_decay;retained_intron	39.4840318509255	37.7581308162415	70.5395871065533	71.4196182097716	80.4428644864099	71.3165022084376	0.662166959119732	-0.594733070113426	0.0119156383313591	0.0910327116190594	down	no
ENSG00000011451	chr19	15419980	15449951	-	WIZ	ENST00000263381;ENST00000389282;ENST00000545156;ENST00000599910;ENST00000599686;ENST00000643092;ENST00000648664;ENST00000600632;ENST00000595214;ENST00000596159	GO:0000981(DNA-binding transcription factor activity, RNA polymerase II-specific);GO:0003676(nucleic acid binding);GO:0003700(DNA-binding transcription factor activity);GO:0005515(protein binding);GO:0005634(nucleus);GO:0005654(nucleoplasm);GO:0006355(regulation of transcription, DNA-templated);GO:0006357(regulation of transcription by RNA polymerase II);GO:0010571(positive regulation of nuclear …				WIZ zinc finger [Source:HGNC Symbol;Acc:HGNC:30917]	protein_coding;nonsense_mediated_decay;retained_intron	3.61810069855485	3.96588632933035	5.92710018206798	5.85171046794219	5.75489686291472	4.22176659596988	0.853599192969143	-0.2283692827128	0.277712792751731	0.571274224746558	down	no
ENSG00000011454	chr9	122940833	123104866	+	RABGAP1	ENST00000456584;ENST00000459903;ENST00000317419;ENST00000373647;ENST00000402311;ENST00000426918;ENST00000485090;ENST00000493854;ENST00000616002;ENST00000475607;ENST00000468760;ENST00000474707;ENST00000480054	GO:0004930(G protein-coupled receptor activity);GO:0005096(GTPase activator activity);GO:0005515(protein binding);GO:0005737(cytoplasm);GO:0005813(centrosome);GO:0005815(microtubule organizing center);GO:0005829(cytosol);GO:0005856(cytoskeleton);GO:0005875(microtubule associated complex);GO:0006886(intracellular protein transport);GO:0007049(cell cycle);GO:0007165(signal transduction);GO:0007186(…		K20284		RAB GTPase activating protein 1 [Source:HGNC Symbol;Acc:HGNC:17155]	nonsense_mediated_decay;processed_transcript;retained_intron;protein_coding	6.54788305125123	7.10944916675773	5.94019672920992	7.47132977641788	6.58026899256912	6.56752692612829	0.950453925011067	-0.0733114035939619	0.501751448734596	0.753225177212211	down	no
ENSG00000011465	chr12	91140484	91182817	-	DCN	ENST00000052754;ENST00000425043;ENST00000393155;ENST00000548218;ENST00000552962;ENST00000420120;ENST00000441303;ENST00000547568;ENST00000546391;ENST00000456569;ENST00000550758;ENST00000547937;ENST00000552145;ENST00000550563;ENST00000549513;ENST00000546370;ENST00000546745;ENST00000550099;ENST00000551354;ENST00000548768	GO:0001822(kidney development);GO:0001890(placenta development);GO:0003723(RNA binding);GO:0005515(protein binding);GO:0005518(collagen binding);GO:0005539(glycosaminoglycan binding);GO:0005576(extracellular region);GO:0005589(collagen type VI trimer);GO:0005615(extracellular space);GO:0005796(Golgi lumen);GO:0007519(skeletal muscle tissue development);GO:0007568(aging);GO:0009612(response to mec…	04350(TGF-beta signaling pathway);05205(Proteoglycans in cancer);05205(Proteoglycans in cancer)			decorin [Source:HGNC Symbol;Acc:HGNC:2705]	protein_coding;processed_transcript	4.40697440269366	2.48514305411221	0.375050638986293	0.397313075629582	0.449027838380618	0.456361411539688	5.57853314088819	2.47988581944331	5.00385044098396e-05	0.00180187083628628	up	yes
ENSG00000011478	chr19	45692666	45703989	+	QPCTL	ENST00000012049;ENST00000366382;ENST00000591606;ENST00000592769	GO:0000139(Golgi membrane);GO:0005794(Golgi apparatus);GO:0008270(zinc ion binding);GO:0016020(membrane);GO:0016021(integral component of membrane);GO:0016603(glutaminyl-peptide cyclotransferase activity);GO:0016740(transferase activity);GO:0016746(transferase activity, transferring acyl groups);GO:0017186(peptidyl-pyroglutamic acid biosynthetic process, using glutaminyl-peptide cyclotransferase)…		K00683	EC:2.3.2.5	glutaminyl-peptide cyclotransferase like [Source:HGNC Symbol;Acc:HGNC:25952]	protein_coding;nonsense_mediated_decay;retained_intron	7.85073878852237	5.96831577225486	9.21507162223226	9.35716436873023	9.29589961455039	7.76353114911884	0.871956664648222	-0.197671658567112	0.373794087125699	0.656450939866118	down	no
ENSG00000011485	chr19	46346994	46392981	+	PPP5C	ENST00000012443;ENST00000478046;ENST00000391919;ENST00000467902;ENST00000527193;ENST00000487483;ENST00000532058;ENST00000486994;ENST00000467502;ENST00000493347;ENST00000595055;ENST00000491003;ENST00000492109;ENST00000525507;ENST00000527623	GO:0000165(MAPK cascade);GO:0000278(mitotic cell cycle);GO:0001933(negative regulation of protein phosphorylation);GO:0001965(G-protein alpha-subunit binding);GO:0003723(RNA binding);GO:0004721(phosphoprotein phosphatase activity);GO:0004722(protein serine/threonine phosphatase activity);GO:0005515(protein binding);GO:0005524(ATP binding);GO:0005634(nucleus);GO:0005654(nucleoplasm);GO:0005737(cyt…	04010(MAPK signaling pathway);04010(MAPK signaling pathway)			protein phosphatase 5 catalytic subunit [Source:HGNC Symbol;Acc:HGNC:9322]	protein_coding;nonsense_mediated_decay;retained_intron	5.74165457571894	5.60094676908911	6.10076745743023	6.63087768734948	6.75606328715115	7.71859022793597	0.826483287007932	-0.274942448986911	0.134632626270326	0.386475146953165	down	no
ENSG00000011523	chr2	65056366	65087004	+	CEP68	ENST00000475851;ENST00000377990;ENST00000537589;ENST00000260569;ENST00000497039	GO:0005515(protein binding);GO:0005634(nucleus);GO:0005737(cytoplasm);GO:0005813(centrosome);GO:0005815(microtubule organizing center);GO:0005829(cytosol);GO:0005856(cytoskeleton);GO:0007098(centrosome cycle);GO:0010457(centriole-centriole cohesion);GO:0019901(protein kinase binding);GO:0019904(protein domain specific binding);GO:0030054(cell junction);GO:0033365(protein localization to organelle…		K16764		centrosomal protein 68 [Source:HGNC Symbol;Acc:HGNC:29076]	processed_transcript;protein_coding	2.53943756302911	2.8836698780007	2.56046911840427	2.18041617035834	2.24967592902702	1.86878138884379	1.26746101098128	0.34194136842853	0.331139096284901	0.621959259554823	up	no
ENSG00000011566	chr2	39249266	39437285	-	MAP4K3	ENST00000263881;ENST00000437545;ENST00000341681;ENST00000479708;ENST00000475457;ENST00000495648;ENST00000497566;ENST00000474502;ENST00000465701;ENST00000414968;ENST00000429397;ENST00000437968;ENST00000484274	GO:0000165(MAPK cascade);GO:0000166(nucleotide binding);GO:0000185(activation of MAPKKK activity);GO:0004672(protein kinase activity);GO:0004674(protein serine/threonine kinase activity);GO:0005515(protein binding);GO:0005524(ATP binding);GO:0005737(cytoplasm);GO:0006468(protein phosphorylation);GO:0007254(JNK cascade);GO:0008349(MAP kinase kinase kinase kinase activity);GO:0009411(response to UV…	04010(MAPK signaling pathway);04010(MAPK signaling pathway)			mitogen-activated protein kinase kinase kinase kinase 3 [Source:HGNC Symbol;Acc:HGNC:6865]	protein_coding;retained_intron;processed_transcript;nonsense_mediated_decay	4.03235713887054	2.39770946400264	3.6861892260568	2.27773826634742	4.05045559247028	3.61021092602378	1.01789533108571	0.0255892184989064	0.887967970030373	0.95847649735986	up	no
ENSG00000011590	chr19	35704558	35717038	+	ZBTB32	ENST00000392197;ENST00000442282;ENST00000426659;ENST00000451726;ENST00000262630;ENST00000481182	GO:0000122(negative regulation of transcription by RNA polymerase II);GO:0000981(DNA-binding transcription factor activity, RNA polymerase II-specific);GO:0003676(nucleic acid binding);GO:0003677(DNA binding);GO:0003714(transcription corepressor activity);GO:0005515(protein binding);GO:0005634(nucleus);GO:0005654(nucleoplasm);GO:0006366(transcription by RNA polymerase II);GO:0008270(zinc ion bind…		K10506		zinc finger and BTB domain containing 32 [Source:HGNC Symbol;Acc:HGNC:16763]	protein_coding;processed_transcript;nonsense_mediated_decay	1e-04	1e-04	1e-04	1e-04	1e-04	1e-04	1	0	1	1	no	no
ENSG00000011600	chr19	35904401	35908295	-	TYROBP	ENST00000424586;ENST00000587837;ENST00000585901;ENST00000544690;ENST00000262629;ENST00000586946;ENST00000588439;ENST00000589517;ENST00000585626	GO:0002274(myeloid leukocyte activation);GO:0002281(macrophage activation involved in immune response);GO:0002282(microglial cell activation involved in immune response);GO:0002283(neutrophil activation involved in immune response);GO:0005102(signaling receptor binding);GO:0005515(protein binding);GO:0005623(cell);GO:0005886(plasma membrane);GO:0005887(integral component of plasma membrane);GO:00…	04380(Osteoclast differentiation);04650(Natural killer cell mediated cytotoxicity);04650(Natural killer cell mediated cytotoxicity)	K07992		TYRO protein tyrosine kinase binding protein [Source:HGNC Symbol;Acc:HGNC:12449]	protein_coding;nonsense_mediated_decay;retained_intron	1e-04	1e-04	1e-04	1e-04	1e-04	1e-04	1	0	1	1	no	no
ENSG00000011638	chr16	21158377	21180616	+	TMEM159	ENST00000573487;ENST00000233047;ENST00000572258;ENST00000574092;ENST00000261388;ENST00000451578;ENST00000572599;ENST00000577162;ENST00000573688	GO:0005515(protein binding);GO:0016020(membrane);GO:0016021(integral component of membrane);GO:0016021(integral component of membrane)				transmembrane protein 159 [Source:HGNC Symbol;Acc:HGNC:30136]	nonsense_mediated_decay;protein_coding;processed_transcript	4.38659624589523	2.01472463799844	1.60403436004691	1.79886339210321	1.81480385613761	2.05166818021892	1.41304170689096	0.498804048429649	0.371351177348104	0.656061500297446	up	no
ENSG00000011677	chrX	152166234	152451315	-	GABRA3	ENST00000370314;ENST00000535043;ENST00000497894;ENST00000417858	GO:0004888(transmembrane signaling receptor activity);GO:0004890(GABA-A receptor activity);GO:0005216(ion channel activity);GO:0005230(extracellular ligand-gated ion channel activity);GO:0005237(inhibitory extracellular ligand-gated ion channel activity);GO:0005254(chloride channel activity);GO:0005515(protein binding);GO:0005886(plasma membrane);GO:0005887(integral component of plasma membrane);…	04080(Neuroactive ligand-receptor interaction);04723(Retrograde endocannabinoid signaling);04727(GABAergic synapse);04742(Taste transduction);05032(Morphine addiction);05033(Nicotine addiction);05033(Nicotine addiction)			gamma-aminobutyric acid type A receptor alpha3 subunit [Source:HGNC Symbol;Acc:HGNC:4077]	protein_coding;processed_transcript	3.68749229710843	2.09538004554217	3.17589452385542	2.8436093826506	2.69863437325301	2.32961254192771	1.13807550945438	0.186596281283677	0.745009993984097	0.894281696070182	up	no
ENSG00000012048	chr17	43044295	43170245	-	BRCA1	ENST00000352993;ENST00000357654;ENST00000471181;ENST00000468300;ENST00000644379;ENST00000586385;ENST00000591534;ENST00000591849;ENST00000493795;ENST00000461221;ENST00000491747;ENST00000484087;ENST00000478531;ENST00000493919;ENST00000472490;ENST00000621897;ENST00000487825;ENST00000461574;ENST00000354071;ENST00000634433;ENST00000412061;ENST00000470026;ENST00000652672;ENST00000477152;ENST00000492859…	GO:0000151(ubiquitin ligase complex);GO:0000724(double-strand break repair via homologous recombination);GO:0000729(DNA double-strand break processing);GO:0000793(condensed chromosome);GO:0000794(condensed nuclear chromosome);GO:0000800(lateral element);GO:0003677(DNA binding);GO:0003684(damaged DNA binding);GO:0003713(transcription coactivator activity);GO:0003723(RNA binding);GO:0004842(ubiquit…	01524(Platinum drug resistance);03440(Homologous recombination);03460(Fanconi anemia pathway);04120(Ubiquitin mediated proteolysis);04151(PI3K-Akt signaling pathway);05206(MicroRNAs in cancer);05224(Breast cancer);05224(Breast cancer)			BRCA1, DNA repair associated [Source:HGNC Symbol;Acc:HGNC:1100]	protein_coding;nonsense_mediated_decay;retained_intron;processed_transcript;non_stop_decay	8.26677905856437	5.84821528218354	5.95885189845261	4.44382083591232	4.74166842434988	4.47685350322373	1.46928287386041	0.555112177669729	0.0438155097418752	0.203288808011231	up	no
ENSG00000012061	chr19	45407333	45478828	-	ERCC1	ENST00000300853;ENST00000423698;ENST00000588738;ENST00000340192;ENST00000590701;ENST00000591636;ENST00000589165;ENST00000013807;ENST00000592410;ENST00000592444;ENST00000587888;ENST00000589381;ENST00000592083;ENST00000592905;ENST00000592023;ENST00000588300;ENST00000589214	GO:0000014(single-stranded DNA endodeoxyribonuclease activity);GO:0000109(nucleotide-excision repair complex);GO:0000110(nucleotide-excision repair factor 1 complex);GO:0000710(meiotic mismatch repair);GO:0000720(pyrimidine dimer repair by nucleotide-excision repair);GO:0000784(nuclear chromosome, telomeric region);GO:0001094(TFIID-class transcription factor complex binding);GO:0001302(replicativ…	01524(Platinum drug resistance);03420(Nucleotide excision repair);03460(Fanconi anemia pathway);03460(Fanconi anemia pathway)	K10849		ERCC excision repair 1, endonuclease non-catalytic subunit [Source:HGNC Symbol;Acc:HGNC:3433]	protein_coding;processed_transcript;nonsense_mediated_decay;retained_intron	10.9294235319225	12.5609707347561	10.8523799026184	10.4439583039813	10.1196211691176	11.0199243161765	1.08736428986573	0.12083535447398	0.830943051501887	0.93547990688452	up	no
ENSG00000012124	chr19	35319261	35347361	+	CD22	ENST00000598537;ENST00000601414;ENST00000595419;ENST00000599717;ENST00000341773;ENST00000600131;ENST00000598138;ENST00000599799;ENST00000595780;ENST00000602224;ENST00000597916;ENST00000596492;ENST00000600905;ENST00000593867;ENST00000601732;ENST00000598028;ENST00000600424;ENST00000599811;ENST00000598815;ENST00000601769;ENST00000536635;ENST00000085219;ENST00000594954;ENST00000601329;ENST00000597433…	GO:0001791(IgM binding);GO:0005102(signaling receptor binding);GO:0005515(protein binding);GO:0005737(cytoplasm);GO:0005769(early endosome);GO:0005886(plasma membrane);GO:0007155(cell adhesion);GO:0009986(cell surface);GO:0016020(membrane);GO:0016021(integral component of membrane);GO:0019903(protein phosphatase binding);GO:0030100(regulation of endocytosis);GO:0030246(carbohydrate binding);GO:00…	04514(Cell adhesion molecules (CAMs));04640(Hematopoietic cell lineage);04662(B cell receptor signaling pathway);04662(B cell receptor signaling pathway)			CD22 molecule [Source:HGNC Symbol;Acc:HGNC:1643]	protein_coding;processed_transcript;nonsense_mediated_decay;retained_intron	0.247323682400649	0.411193936253041	0.236957395296026	0.391837261962693	0.436165910786699	0.276389462124899	0.810830302260794	-0.302528088834804	0.47995161272943	0.738093121391421	down	no
ENSG00000012171	chr3	50267558	50277546	+	SEMA3B	ENST00000621029;ENST00000618865;ENST00000619119;ENST00000616701;ENST00000612509;ENST00000433753;ENST00000611067;ENST00000441915;ENST00000456560;ENST00000439487;ENST00000434030;ENST00000456210;ENST00000418576;ENST00000419007;ENST00000416295	GO:0001755(neural crest cell migration);GO:0005515(protein binding);GO:0005576(extracellular region);GO:0005615(extracellular space);GO:0005783(endoplasmic reticulum);GO:0005887(integral component of plasma membrane);GO:0007267(cell-cell signaling);GO:0007411(axon guidance);GO:0030215(semaphorin receptor binding);GO:0030335(positive regulation of cell migration);GO:0038191(neuropilin binding);GO:…	04360(Axon guidance);04360(Axon guidance)	K06840		semaphorin 3B [Source:HGNC Symbol;Acc:HGNC:10724]	protein_coding;retained_intron;processed_transcript	19.425989912448	19.9607778418863	11.5282241196255	12.9488352817268	11.0081917623093	11.8149027309293	1.4233224820203	0.509262570158448	0.0782841012659541	0.28372584956079	up	no
ENSG00000012174	chrX	21839617	21885423	+	MBTPS2	ENST00000379484;ENST00000465888;ENST00000365779	GO:0000139(Golgi membrane);GO:0004222(metalloendopeptidase activity);GO:0005515(protein binding);GO:0005737(cytoplasm);GO:0005789(endoplasmic reticulum membrane);GO:0006508(proteolysis);GO:0006629(lipid metabolic process);GO:0008202(steroid metabolic process);GO:0008203(cholesterol metabolic process);GO:0008233(peptidase activity);GO:0008237(metallopeptidase activity);GO:0016020(membrane);GO:0016…	04141(Protein processing in endoplasmic reticulum);04141(Protein processing in endoplasmic reticulum)	K07765	EC:3.4.24.85	membrane bound transcription factor peptidase, site 2 [Source:HGNC Symbol;Acc:HGNC:15455]	protein_coding;processed_transcript	11.1948530692007	7.36037014387926	8.99184925109	8.61038150642817	8.10417415785355	7.05726348787032	1.1588121333018	0.212646695487868	0.546896617225509	0.784958135207242	up	no
ENSG00000012211	chrX	49174802	49186392	-	PRICKLE3	ENST00000599218;ENST00000540849;ENST00000453382;ENST00000614014;ENST00000432913;ENST00000376310;ENST00000376317;ENST00000611313	GO:0005515(protein binding);GO:0005634(nucleus);GO:0005737(cytoplasm);GO:0005813(centrosome);GO:0005886(plasma membrane);GO:0007275(multicellular organism development);GO:0008150(biological_process);GO:0008270(zinc ion binding);GO:0016020(membrane);GO:0030030(cell projection organization);GO:0046872(metal ion binding);GO:0046872(metal ion binding)	04310(Wnt signaling pathway);04310(Wnt signaling pathway)			prickle planar cell polarity protein 3 [Source:HGNC Symbol;Acc:HGNC:6645]	protein_coding;nonsense_mediated_decay;retained_intron	14.7193220990153	13.101239708151	12.7522881572757	8.94499226203501	10.6627709909737	9.23504838484683	1.40668844888863	0.492302838159387	0.0725343556501777	0.272403459059586	up	no
ENSG00000012223	chr3	46435645	46485234	-	LTF	ENST00000231751;ENST00000426532;ENST00000417439;ENST00000443496;ENST00000493056;ENST00000478874;ENST00000462667;ENST00000431944;ENST00000498301	GO:0001503(ossification);GO:0001530(lipopolysaccharide binding);GO:0001817(regulation of cytokine production);GO:0001895(retina homeostasis);GO:0002227(innate immune response in mucosa);GO:0002376(immune system process);GO:0003677(DNA binding);GO:0004252(serine-type endopeptidase activity);GO:0004869(cysteine-type endopeptidase inhibitor activity);GO:0005506(iron ion binding);GO:0005515(protein b…				lactotransferrin [Source:HGNC Symbol;Acc:HGNC:6720]	protein_coding;processed_transcript;retained_intron	1e-04	1e-04	1e-04	1e-04	1e-04	1e-04	1	0	1	1	no	no
ENSG00000012232	chr8	28600469	28753687	+	EXTL3	ENST00000522725;ENST00000523149;ENST00000519288;ENST00000520940;ENST00000454906;ENST00000220562;ENST00000519886;ENST00000518223;ENST00000521532;ENST00000522698;ENST00000521473;ENST00000517738;ENST00000523271;ENST00000520679	GO:0001888(glucuronyl-galactosyl-proteoglycan 4-alpha-N-acetylglucosaminyltransferase activity);GO:0005783(endoplasmic reticulum);GO:0005789(endoplasmic reticulum membrane);GO:0005794(Golgi apparatus);GO:0006486(protein glycosylation);GO:0015012(heparan sulfate proteoglycan biosynthetic process);GO:0016020(membrane);GO:0016021(integral component of membrane);GO:0016740(transferase activity);GO:00…	00534(Glycosaminoglycan biosynthesis - heparan sulfate / heparin);00534(Glycosaminoglycan biosynthesis - heparan sulfate / heparin)	K02370	2.4.1.224;EC:2.4.1.223	exostosin like glycosyltransferase 3 [Source:HGNC Symbol;Acc:HGNC:3518]	processed_transcript;protein_coding;nonsense_mediated_decay;retained_intron	2.19358699447806	2.23571499379728	3.13773319901664	3.96419823691377	4.2004339688351	3.6103178188351	0.642638412179532	-0.637920877842937	0.00484192363458302	0.0503845286256718	down	no
ENSG00000012504	chr12	100473708	100564414	+	NR1H4	ENST00000548884;ENST00000392986;ENST00000649582;ENST00000321046;ENST00000549996;ENST00000648861;ENST00000546380;ENST00000548621;ENST00000551379;ENST00000188403;ENST00000551184	GO:0000122(negative regulation of transcription by RNA polymerase II);GO:0000976(transcription regulatory region sequence-specific DNA binding);GO:0000977(RNA polymerase II regulatory region sequence-specific DNA binding);GO:0000980(RNA polymerase II distal enhancer sequence-specific DNA binding);GO:0000981(DNA-binding transcription factor activity, RNA polymerase II-specific);GO:0001080(nitrogen…	04976(Bile secretion);04976(Bile secretion)	K08537		nuclear receptor subfamily 1 group H member 4 [Source:HGNC Symbol;Acc:HGNC:7967]	protein_coding;nonsense_mediated_decay	1e-04	0.0405770259095921	1e-04	0.133950194046307	0.36038007662624	1e-04	0.0824727536486091	-3.59993861185141	1	1	down	no
ENSG00000012660	chr6	53267398	53349179	-	ELOVL5	ENST00000370918;ENST00000542638;ENST00000304434;ENST00000485336;ENST00000465983;ENST00000486973;ENST00000370913	GO:0005515(protein binding);GO:0005783(endoplasmic reticulum);GO:0005789(endoplasmic reticulum membrane);GO:0006629(lipid metabolic process);GO:0006631(fatty acid metabolic process);GO:0006633(fatty acid biosynthetic process);GO:0006636(unsaturated fatty acid biosynthetic process);GO:0009922(fatty acid elongase activity);GO:0016020(membrane);GO:0016021(integral component of membrane);GO:0016740(t…	00062(Fatty acid elongation);01040(Biosynthesis of unsaturated fatty acids);01040(Biosynthesis of unsaturated fatty acids)	K10244	EC:2.3.1.199	ELOVL fatty acid elongase 5 [Source:HGNC Symbol;Acc:HGNC:21308]	protein_coding;processed_transcript	49.1283337356412	48.2070850799895	54.7115622677682	50.6057876813533	52.327777883294	41.4271681513244	1.05324333819576	0.0748387908279261	0.983928835191099	0.994502070877333	up	no
ENSG00000012779	chr10	45374176	45446119	+	ALOX5	ENST00000542434;ENST00000374391;ENST00000612635;ENST00000483623;ENST00000475300;ENST00000493336;ENST00000481117;ENST00000498461	GO:0002540(leukotriene production involved in inflammatory response);GO:0004051(arachidonate 5-lipoxygenase activity);GO:0005506(iron ion binding);GO:0005515(protein binding);GO:0005576(extracellular region);GO:0005615(extracellular space);GO:0005634(nucleus);GO:0005635(nuclear envelope);GO:0005641(nuclear envelope lumen);GO:0005654(nucleoplasm);GO:0005737(cytoplasm);GO:0005829(cytosol);GO:000669…	00590(Arachidonic acid metabolism);04664(Fc epsilon RI signaling pathway);04726(Serotonergic synapse);04913(Ovarian steroidogenesis);05145(Toxoplasmosis);05145(Toxoplasmosis)	K00461	EC:1.13.11.34	arachidonate 5-lipoxygenase [Source:HGNC Symbol;Acc:HGNC:435]	protein_coding;processed_transcript	0.89759590080429	1.40433248766756	0.734048084986595	0.184760032439678	0.334558704289544	0.301822791420912	3.69726334545262	1.88645780621048	0.00075006707359196	0.0140814425120363	up	yes
ENSG00000012817	chrY	19703865	19744923	-	KDM5D	ENST00000469599;ENST00000317961;ENST00000541639;ENST00000382806;ENST00000492117;ENST00000440077;ENST00000415360;ENST00000485154;ENST00000478891;ENST00000447300	GO:0000981(DNA-binding transcription factor activity, RNA polymerase II-specific);GO:0001650(fibrillar center);GO:0003677(DNA binding);GO:0005515(protein binding);GO:0005634(nucleus);GO:0005654(nucleoplasm);GO:0006325(chromatin organization);GO:0006338(chromatin remodeling);GO:0006357(regulation of transcription by RNA polymerase II);GO:0016491(oxidoreductase activity);GO:0032452(histone demethyl…		K11446	EC:1.14.11.-	lysine demethylase 5D [Source:HGNC Symbol;Acc:HGNC:11115]	retained_intron;protein_coding	1e-04	1e-04	1e-04	1e-04	1e-04	1e-04	1	0	1	1	no	no
ENSG00000012822	chr12	53708517	53727745	-	CALCOCO1	ENST00000550804;ENST00000262059;ENST00000546443;ENST00000430117;ENST00000548263;ENST00000549935;ENST00000549613;ENST00000552282;ENST00000547988;ENST00000551900;ENST00000546619;ENST00000547949;ENST00000553154;ENST00000549784;ENST00000549173;ENST00000548177;ENST00000552623;ENST00000549349;ENST00000549688;ENST00000547885;ENST00000548431;ENST00000546774	GO:0000790(nuclear chromatin);GO:0000980(RNA polymerase II distal enhancer sequence-specific DNA binding);GO:0003682(chromatin binding);GO:0003712(transcription coregulator activity);GO:0003713(transcription coactivator activity);GO:0005515(protein binding);GO:0005634(nucleus);GO:0005737(cytoplasm);GO:0005829(cytosol);GO:0007165(signal transduction);GO:0008013(beta-catenin binding);GO:0008022(pro…				calcium binding and coiled-coil domain 1 [Source:HGNC Symbol;Acc:HGNC:29306]	protein_coding;retained_intron;processed_transcript	2.31554252596089	2.01081769476287	1.5156623661497	1.27981215947404	1.76557464070578	1.94198038401888	1.17136404261201	0.228189513798123	0.635771514498814	0.838472606344434	up	no
ENSG00000012963	chr14	93207241	93229215	+	UBR7	ENST00000554232;ENST00000556871;ENST00000553674;ENST00000013070;ENST00000555113;ENST00000553857;ENST00000555329	GO:0003674(molecular_function);GO:0005737(cytoplasm);GO:0008150(biological_process);GO:0008270(zinc ion binding);GO:0016567(protein ubiquitination);GO:0016740(transferase activity);GO:0046872(metal ion binding);GO:0061630(ubiquitin protein ligase activity);GO:0061630(ubiquitin protein ligase activity)		K11979	EC:2.3.2.27	ubiquitin protein ligase E3 component n-recognin 7 (putative) [Source:HGNC Symbol;Acc:HGNC:20344]	protein_coding;nonsense_mediated_decay	27.006892031348	22.8891800558564	26.6946768757481	25.8751844673696	27.1864913482474	21.9676978469649	1.02081018705277	0.0297146314893048	0.848323588640605	0.942647588427468	up	no
ENSG00000012983	chr14	50418501	50532655	-	MAP4K5	ENST00000554990;ENST00000013125;ENST00000557124;ENST00000557210;ENST00000554091;ENST00000557578;ENST00000555216;ENST00000557390;ENST00000554066;ENST00000554273	GO:0000166(nucleotide binding);GO:0000185(activation of MAPKKK activity);GO:0004672(protein kinase activity);GO:0004674(protein serine/threonine kinase activity);GO:0005515(protein binding);GO:0005524(ATP binding);GO:0005737(cytoplasm);GO:0006468(protein phosphorylation);GO:0007257(activation of JUN kinase activity);GO:0008349(MAP kinase kinase kinase kinase activity);GO:0016301(kinase activity);…		K08833	EC:2.7.11.1	mitogen-activated protein kinase kinase kinase kinase 5 [Source:HGNC Symbol;Acc:HGNC:6867]	retained_intron;protein_coding;nonsense_mediated_decay;processed_transcript	3.69352984015748	3.79871969619423	4.14100548503937	5.47351538503937	4.90062920656168	4.69186692388451	0.772152271982128	-0.373042713234804	0.066859103362164	0.260318898853526	down	no
ENSG00000013016	chr2	31234152	31269451	+	EHD3	ENST00000322054	GO:0000166(nucleotide binding);GO:0001881(receptor recycling);GO:0003676(nucleic acid binding);GO:0005509(calcium ion binding);GO:0005515(protein binding);GO:0005524(ATP binding);GO:0005525(GTP binding);GO:0005634(nucleus);GO:0005737(cytoplasm);GO:0005768(endosome);GO:0005829(cytosol);GO:0005886(plasma membrane);GO:0005925(focal adhesion);GO:0005929(cilium);GO:0007596(blood coagulation);GO:001000…	04144(Endocytosis)	K12476		EH domain containing 3 [Source:HGNC Symbol;Acc:HGNC:3244]	protein_coding	1e-04	1e-04	1e-04	1e-04	1e-04	1e-04	1	0	1	1	no	no
ENSG00000013275	chr19	39971005	39981441	+	PSMC4	ENST00000157812;ENST00000593455;ENST00000455878;ENST00000601697;ENST00000596386;ENST00000601194	GO:0000165(MAPK cascade);GO:0000166(nucleotide binding);GO:0000209(protein polyubiquitination);GO:0000502(proteasome complex);GO:0001824(blastocyst development);GO:0002223(stimulatory C-type lectin receptor signaling pathway);GO:0002479(antigen processing and presentation of exogenous peptide antigen via MHC class I, TAP-dependent);GO:0005515(protein binding);GO:0005524(ATP binding);GO:0005634(nu…	03050(Proteasome);05169(Epstein-Barr virus infection);05169(Epstein-Barr virus infection)	K03063		proteasome 26S subunit, ATPase 4 [Source:HGNC Symbol;Acc:HGNC:9551]	protein_coding;retained_intron	40.5371572501047	45.4102433565145	63.7679162341852	79.5926947737746	76.5306504884793	83.2177140821114	0.62553127010854	-0.676846088828957	0.00138588681105276	0.0211980680655747	down	no
ENSG00000013288	chr4	6575175	6623362	+	MAN2B2	ENST00000285599;ENST00000504248;ENST00000505907;ENST00000504960;ENST00000510427	GO:0003824(catalytic activity);GO:0004559(alpha-mannosidase activity);GO:0005576(extracellular region);GO:0005774(vacuolar membrane);GO:0005975(carbohydrate metabolic process);GO:0006013(mannose metabolic process);GO:0006517(protein deglycosylation);GO:0008152(metabolic process);GO:0009313(oligosaccharide catabolic process);GO:0016787(hydrolase activity);GO:0016798(hydrolase activity, acting on g…	00511(Other glycan degradation);00511(Other glycan degradation)	K12312	EC:3.2.1.24	mannosidase alpha class 2B member 2 [Source:HGNC Symbol;Acc:HGNC:29623]	protein_coding;processed_transcript	3.01334653540121	3.22594152641043	3.30146388963812	3.14106828343448	3.03905299078445	2.87838968959317	1.05323623160188	0.0748290564370551	0.991894317486114	0.997818542175593	up	no
ENSG00000013293	chr3	170459548	170586075	-	SLC7A14	ENST00000231706;ENST00000466168	GO:0005764(lysosome);GO:0005765(lysosomal membrane);GO:0006865(amino acid transport);GO:0010923(negative regulation of phosphatase activity);GO:0016020(membrane);GO:0016021(integral component of membrane);GO:0022857(transmembrane transporter activity);GO:0055085(transmembrane transport);GO:0055085(transmembrane transport)		K13871		solute carrier family 7 member 14 [Source:HGNC Symbol;Acc:HGNC:29326]	protein_coding;processed_transcript	1e-04	1e-04	1e-04	1e-04	1e-04	1e-04	1	0	1	1	no	no
ENSG00000013297	chr3	170418865	170454733	+	CLDN11	ENST00000064724;ENST00000486429;ENST00000489485;ENST00000643053;ENST00000468358;ENST00000477531;ENST00000488989	GO:0005198(structural molecule activity);GO:0005515(protein binding);GO:0005886(plasma membrane);GO:0005923(bicellular tight junction);GO:0016020(membrane);GO:0016021(integral component of membrane);GO:0016338(calcium-independent cell-cell adhesion via plasma membrane cell-adhesion molecules);GO:0030054(cell junction);GO:0042802(identical protein binding);GO:0042802(identical protein binding)	04514(Cell adhesion molecules (CAMs));04530(Tight junction);04670(Leukocyte transendothelial migration);05160(Hepatitis C);05160(Hepatitis C)	K06087		claudin 11 [Source:HGNC Symbol;Acc:HGNC:8514]	protein_coding;retained_intron;processed_transcript	0.0590254855305466	0.0321822178456592	1e-04	0.0117470064308682	0.065695941318328	0.0107392234726688	1.03544403716798	0.0502495820644567	1	1	up	no
ENSG00000013306	chr17	44319625	44324870	-	SLC25A39	ENST00000225308;ENST00000591006;ENST00000377095;ENST00000590194;ENST00000586016;ENST00000592372;ENST00000593166;ENST00000537904;ENST00000588767;ENST00000588315;ENST00000585695;ENST00000588049;ENST00000585636;ENST00000586633;ENST00000592857;ENST00000591151;ENST00000585523	GO:0005739(mitochondrion);GO:0005743(mitochondrial inner membrane);GO:0006783(heme biosynthetic process);GO:0016020(membrane);GO:0016021(integral component of membrane);GO:0022857(transmembrane transporter activity);GO:0055085(transmembrane transport);GO:0055085(transmembrane transport)		K15119		solute carrier family 25 member 39 [Source:HGNC Symbol;Acc:HGNC:24279]	protein_coding;retained_intron;nonsense_mediated_decay	36.131175377198	32.4048402056154	38.3588020904708	43.2194770890528	40.332706733409	37.3994258902439	0.883781686967124	-0.178238057880972	0.234014401799103	0.522643163831458	down	no
ENSG00000013364	chr16	29820394	29848039	+	MVP	ENST00000563915;ENST00000395353;ENST00000566859;ENST00000357402;ENST00000563096;ENST00000566066;ENST00000562463;ENST00000563558;ENST00000565830;ENST00000569887;ENST00000565164;ENST00000570234;ENST00000566252;ENST00000566554;ENST00000629059;ENST00000569612;ENST00000563123;ENST00000570061;ENST00000568068	GO:0005515(protein binding);GO:0005576(extracellular region);GO:0005634(nucleus);GO:0005643(nuclear pore);GO:0005737(cytoplasm);GO:0005829(cytosol);GO:0005856(cytoskeleton);GO:0015031(protein transport);GO:0016020(membrane);GO:0019901(protein kinase binding);GO:0019903(protein phosphatase binding);GO:0023057(negative regulation of signaling);GO:0031953(negative regulation of protein autophosphory…		K17266		major vault protein [Source:HGNC Symbol;Acc:HGNC:7531]	protein_coding;nonsense_mediated_decay;retained_intron;processed_transcript	19.5709913098844	18.8597313442436	13.696606152581	9.5288245383488	9.79443354209412	11.4160480280085	1.6957874267818	0.761955334082394	0.00259645656493755	0.0329649262255645	up	no
ENSG00000013374	chr7	151341699	151378449	+	NUB1	ENST00000413040;ENST00000568733;ENST00000468404;ENST00000470229;ENST00000483358;ENST00000470316;ENST00000493588;ENST00000480907;ENST00000477666;ENST00000497987;ENST00000460712;ENST00000480714	GO:0005515(protein binding);GO:0005634(nucleus);GO:0005730(nucleolus);GO:0005829(cytosol);GO:0006511(ubiquitin-dependent protein catabolic process);GO:0016567(protein ubiquitination);GO:0032436(positive regulation of proteasomal ubiquitin-dependent protein catabolic process);GO:0034341(response to interferon-gamma);GO:0034612(response to tumor necrosis factor);GO:0043687(post-translational protei…				negative regulator of ubiquitin like proteins 1 [Source:HGNC Symbol;Acc:HGNC:17623]	protein_coding;nonsense_mediated_decay;retained_intron;processed_transcript	42.0013045743855	39.339238702458	19.4777541256699	18.4833165749399	16.7297151838847	16.6439764246904	1.94415954437115	0.959146616283391	0.00105950397084175	0.0176401322041871	up	no
ENSG00000013375	chr6	83161150	83193936	-	PGM3	ENST00000504780;ENST00000513973;ENST00000512866;ENST00000650640;ENST00000616566;ENST00000283977;ENST00000651425;ENST00000651698;ENST00000650642;ENST00000651204;ENST00000652222;ENST00000506587;ENST00000509219;ENST00000652468;ENST00000507404;ENST00000510258;ENST00000505470;ENST00000507554;ENST00000605602;ENST00000508748;ENST00000503094;ENST00000515333	GO:0000287(magnesium ion binding);GO:0004610(phosphoacetylglucosamine mutase activity);GO:0004614(phosphoglucomutase activity);GO:0005575(cellular_component);GO:0005829(cytosol);GO:0005975(carbohydrate metabolic process);GO:0006041(glucosamine metabolic process);GO:0006048(UDP-N-acetylglucosamine biosynthetic process);GO:0006487(protein N-linked glycosylation);GO:0006493(protein O-linked glycosyl…	00520(Amino sugar and nucleotide sugar metabolism);00520(Amino sugar and nucleotide sugar metabolism)	K01836	EC:5.4.2.3	phosphoglucomutase 3 [Source:HGNC Symbol;Acc:HGNC:8907]	nonsense_mediated_decay;protein_coding;retained_intron	4.07733251564589	4.71129048141214	5.86692046870821	4.83402806472319	5.70493495734154	5.06968598943568	0.938937345248015	-0.0908992040112984	0.526950208203886	0.771308990080162	down	no
ENSG00000013392	chr6	83193357	83198935	+	RWDD2A	ENST00000369724	GO:0005515(protein binding)				RWD domain containing 2A [Source:HGNC Symbol;Acc:HGNC:21385]	protein_coding	2.093775	1.786268	0.990267	0.781714	0.696735	0.817805	2.12098051870568	1.08473136971534	0.0286741895252222	0.15665649713779	up	yes
ENSG00000013441	chr2	200853009	200864744	-	CLK1	ENST00000321356;ENST00000621181;ENST00000461981;ENST00000464454;ENST00000432425;ENST00000473565;ENST00000472679;ENST00000409769;ENST00000409403;ENST00000434813;ENST00000461326;ENST00000496205;ENST00000492793;ENST00000481641;ENST00000482590	GO:0000166(nucleotide binding);GO:0004672(protein kinase activity);GO:0004674(protein serine/threonine kinase activity);GO:0004712(protein serine/threonine/tyrosine kinase activity);GO:0004713(protein tyrosine kinase activity);GO:0004715(non-membrane spanning protein tyrosine kinase activity);GO:0005515(protein binding);GO:0005524(ATP binding);GO:0005634(nucleus);GO:0005737(cytoplasm);GO:0006468(…	05134(Legionellosis);05134(Legionellosis)			CDC like kinase 1 [Source:HGNC Symbol;Acc:HGNC:2068]	protein_coding;retained_intron;nonsense_mediated_decay;processed_transcript	7.23293216769826	5.94034653945841	3.74104466324952	3.125316844294	3.10373553191489	3.78866516653772	1.6884408347741	0.755691626266618	0.0263439391218265	0.148248624001421	up	no
ENSG00000013503	chr12	106357748	106510198	+	POLR3B	ENST00000228347;ENST00000539066;ENST00000549569;ENST00000549195	GO:0001056(RNA polymerase III activity);GO:0002376(immune system process);GO:0003677(DNA binding);GO:0003899(DNA-directed 5'-3' RNA polymerase activity);GO:0005634(nucleus);GO:0005654(nucleoplasm);GO:0005666(RNA polymerase III complex);GO:0005829(cytosol);GO:0006351(transcription, DNA-templated);GO:0006383(transcription by RNA polymerase III);GO:0016740(transferase activity);GO:0016779(nucleotidy…	03020(RNA polymerase);04623(Cytosolic DNA-sensing pathway);04623(Cytosolic DNA-sensing pathway)	K03021	EC:2.7.7.6	RNA polymerase III subunit B [Source:HGNC Symbol;Acc:HGNC:30348]	protein_coding;processed_transcript	5.73810394379195	5.80663390645973	6.90670693708054	8.09332992449665	8.24643445448825	8.11385756816275	0.754548542020151	-0.406314378921287	0.0507581427409007	0.222057293144653	down	no
ENSG00000013523	chr14	76786178	76826246	-	ANGEL1	ENST00000251089;ENST00000557179;ENST00000555079;ENST00000556298;ENST00000554941;ENST00000557497	GO:0005634(nucleus);GO:0005783(endoplasmic reticulum);GO:0005801(cis-Golgi network);GO:0005829(cytosol);GO:0008190(eukaryotic initiation factor 4E binding);GO:0019904(protein domain specific binding);GO:0048471(perinuclear region of cytoplasm);GO:0048471(perinuclear region of cytoplasm)		K18729		angel homolog 1 [Source:HGNC Symbol;Acc:HGNC:19961]	protein_coding;processed_transcript	3.71645038338011	4.65665530199563	4.36937885999376	5.26119933037106	5.64232932881197	3.84547592251325	0.863955562206761	-0.210970986008652	0.293994910344944	0.587857788141338	down	no
ENSG00000013561	chr5	141958328	141990290	+	RNF14	ENST00000511961;ENST00000506822;ENST00000513019;ENST00000356143;ENST00000394519;ENST00000347642;ENST00000514620;ENST00000502341;ENST00000506938;ENST00000394520;ENST00000394514;ENST00000512565;ENST00000515613;ENST00000507163;ENST00000506004;ENST00000507291	GO:0000151(ubiquitin ligase complex);GO:0000209(protein polyubiquitination);GO:0003713(transcription coactivator activity);GO:0004842(ubiquitin-protein transferase activity);GO:0005515(protein binding);GO:0005634(nucleus);GO:0005737(cytoplasm);GO:0005829(cytosol);GO:0006355(regulation of transcription, DNA-templated);GO:0006357(regulation of transcription by RNA polymerase II);GO:0006511(ubiquiti…		K11971	EC:2.3.2.31	ring finger protein 14 [Source:HGNC Symbol;Acc:HGNC:10058]	protein_coding;processed_transcript;nonsense_mediated_decay	9.66883783500401	9.56484804230152	10.6993757908982	9.06635986367282	8.31864578107458	7.97559101162791	1.18029800614644	0.239151162730857	0.468571528089805	0.730362486213367	up	no
ENSG00000013563	chrX	154401236	154412112	-	DNASE1L1	ENST00000369807;ENST00000369809;ENST00000393638;ENST00000369808;ENST00000014935;ENST00000309585;ENST00000497242;ENST00000447892;ENST00000451865;ENST00000412184;ENST00000424626;ENST00000432135	GO:0000737(DNA catabolic process, endonucleolytic);GO:0003677(DNA binding);GO:0004518(nuclease activity);GO:0004519(endonuclease activity);GO:0004530(deoxyribonuclease I activity);GO:0004536(deoxyribonuclease activity);GO:0005576(extracellular region);GO:0005634(nucleus);GO:0005783(endoplasmic reticulum);GO:0006259(DNA metabolic process);GO:0006308(DNA catabolic process);GO:0016787(hydrolase acti…		K11995	EC:3.1.21.-	deoxyribonuclease 1 like 1 [Source:HGNC Symbol;Acc:HGNC:2957]	protein_coding;retained_intron	10.2792850876089	10.0310593182478	7.5215463642304	6.96488954307841	6.34043619966118	6.77690411544047	1.38589643513867	0.470819452212255	0.11488288223439	0.35341898603963	up	no
ENSG00000013573	chr12	31073860	31104799	+	DDX11	ENST00000542129;ENST00000228264;ENST00000542838;ENST00000438391;ENST00000435753;ENST00000540935;ENST00000539049;ENST00000536265;ENST00000415475;ENST00000545668;ENST00000350437;ENST00000535158;ENST00000543756;ENST00000542244;ENST00000535317;ENST00000544652;ENST00000538345;ENST00000542242;ENST00000543026;ENST00000545717;ENST00000536580;ENST00000539673;ENST00000543511;ENST00000539699;ENST00000542661…	GO:0000166(nucleotide binding);GO:0000790(nuclear chromatin);GO:0000922(spindle pole);GO:0001650(fibrillar center);GO:0003676(nucleic acid binding);GO:0003677(DNA binding);GO:0003682(chromatin binding);GO:0003688(DNA replication origin binding);GO:0003690(double-stranded DNA binding);GO:0003697(single-stranded DNA binding);GO:0003723(RNA binding);GO:0003727(single-stranded RNA binding);GO:0004003…				DEAD/H-box helicase 11 [Source:HGNC Symbol;Acc:HGNC:2736]	nonsense_mediated_decay;protein_coding;retained_intron;processed_transcript	5.48330132413051	5.85494903800645	6.44835079347436	5.94455806728816	5.61747034815346	5.48160760583244	1.04359193856345	0.0615577049220405	0.966315875361563	0.988704206725453	up	no
ENSG00000013583	chr12	12974870	13000265	-	HEBP1	ENST00000014930;ENST00000647702;ENST00000540916;ENST00000535636;ENST00000536942	GO:0005576(extracellular region);GO:0005737(cytoplasm);GO:0007186(G protein-coupled receptor signaling pathway);GO:0007623(circadian rhythm);GO:0020037(heme binding);GO:0070062(extracellular exosome);GO:0070062(extracellular exosome)				heme binding protein 1 [Source:HGNC Symbol;Acc:HGNC:17176]	protein_coding;processed_transcript	23.0811497654609	21.9362901406068	16.8910580889732	17.9311215408401	16.2299561318553	18.4034715134189	1.17776141817259	0.236047318727229	0.475739221014083	0.735755137346678	up	no
ENSG00000013588	chr12	12890782	12917937	+	GPRC5A	ENST00000014914;ENST00000537783;ENST00000542056;ENST00000534831;ENST00000648791;ENST00000540125	GO:0004930(G protein-coupled receptor activity);GO:0005515(protein binding);GO:0005730(nucleolus);GO:0005886(plasma membrane);GO:0005887(integral component of plasma membrane);GO:0007165(signal transduction);GO:0007175(negative regulation of epidermal growth factor-activated receptor activity);GO:0007186(G protein-coupled receptor signaling pathway);GO:0016020(membrane);GO:0016021(integral compon…				G protein-coupled receptor class C group 5 member A [Source:HGNC Symbol;Acc:HGNC:9836]	protein_coding;retained_intron;processed_transcript	10.8661664031991	10.89410242891	18.2231829229858	26.649366053436	26.4046361136256	22.466558989455	0.529437958918619	-0.917466459970114	9.16953034629001e-05	0.00290001412807884	down	no
ENSG00000013619	chrX	150361422	150514178	+	MAMLD1	ENST00000468306;ENST00000370401;ENST00000432680;ENST00000358892;ENST00000262858;ENST00000426613;ENST00000464149	GO:0003674(molecular_function);GO:0005634(nucleus);GO:0005654(nucleoplasm);GO:0005794(Golgi apparatus);GO:0005813(centrosome);GO:0006357(regulation of transcription by RNA polymerase II);GO:0008584(male gonad development);GO:0016604(nuclear body);GO:0016604(nuclear body)		K19512		mastermind like domain containing 1 [Source:HGNC Symbol;Acc:HGNC:2568]	processed_transcript;protein_coding;retained_intron	3.68344251611279	5.90433730949983	2.02389407854985	1.8261610993622	1.72532604699564	1.25621816549178	2.41522163921799	1.27215558787202	0.00170932309043125	0.0248340471062153	up	yes
ENSG00000013725	chr11	60971680	61020377	+	CD6	ENST00000313421;ENST00000542254;ENST00000545105;ENST00000344931;ENST00000545320;ENST00000542157;ENST00000433107;ENST00000352009;ENST00000452451;ENST00000538288;ENST00000541964;ENST00000538611;ENST00000419282;ENST00000505761	GO:0001530(lipopolysaccharide binding);GO:0001771(immunological synapse formation);GO:0001772(immunological synapse);GO:0002250(adaptive immune response);GO:0002376(immune system process);GO:0002438(acute inflammatory response to antigenic stimulus);GO:0005044(scavenger receptor activity);GO:0005515(protein binding);GO:0005576(extracellular region);GO:0005886(plasma membrane);GO:0005887(integral …	04514(Cell adhesion molecules (CAMs));04514(Cell adhesion molecules (CAMs))			CD6 molecule [Source:HGNC Symbol;Acc:HGNC:1691]	protein_coding;nonsense_mediated_decay;processed_transcript;retained_intron	1e-04	1e-04	0.00869710775427996	1e-04	1e-04	1e-04	29.6570258475999	4.89030201938043	1	1	up	no
ENSG00000013810	chr4	1712891	1745171	+	TACC3	ENST00000458173;ENST00000651472;ENST00000612220;ENST00000485989;ENST00000484651;ENST00000313288;ENST00000467746;ENST00000617535;ENST00000493975;ENST00000652770;ENST00000651251;ENST00000650779;ENST00000470136;ENST00000651817;ENST00000466077;ENST00000470808;ENST00000404054;ENST00000484264	GO:0000226(microtubule cytoskeleton organization);GO:0000922(spindle pole);GO:0005515(protein binding);GO:0005737(cytoplasm);GO:0005815(microtubule organizing center);GO:0005819(spindle);GO:0005829(cytosol);GO:0005856(cytoskeleton);GO:0007049(cell cycle);GO:0007052(mitotic spindle organization);GO:0007091(metaphase/anaphase transition of mitotic cell cycle);GO:0008283(cell population proliferatio…	03013(RNA transport);03013(RNA transport)	K14283		transforming acidic coiled-coil containing protein 3 [Source:HGNC Symbol;Acc:HGNC:11524]	protein_coding;retained_intron;nonsense_mediated_decay;processed_transcript	9.54091260765667	9.99417886064375	12.9133878984394	13.2299509835406	13.4782085163375	14.7677063566203	0.78234603899549	-0.354121228633907	0.0603992481092259	0.245891823738656	down	no
ENSG00000014123	chr6	96521595	96555276	+	UFL1	ENST00000461673;ENST00000369278	GO:0001649(osteoblast differentiation);GO:0005515(protein binding);GO:0005737(cytoplasm);GO:0005783(endoplasmic reticulum);GO:0005789(endoplasmic reticulum membrane);GO:0005829(cytosol);GO:0008284(positive regulation of cell population proliferation);GO:0010468(regulation of gene expression);GO:0016020(membrane);GO:0016740(transferase activity);GO:0031397(negative regulation of protein ubiquitina…		K22755	EC:2.3.2.-	UFM1 specific ligase 1 [Source:HGNC Symbol;Acc:HGNC:23039]	processed_transcript;protein_coding	6.88470983256224	6.88171328750826	6.1721917254902	5.80256056664464	6.21138188279357	4.54939241022251	1.2037802178425	0.267572013715129	0.451198934569045	0.719333007620606	up	no
ENSG00000014138	chr11	65261920	65305589	+	POLA2	ENST00000527850;ENST00000532469;ENST00000265465;ENST00000532391;ENST00000527618;ENST00000525924;ENST00000533192;ENST00000534785	GO:0000082(G1/S transition of mitotic cell cycle);GO:0003674(molecular_function);GO:0003677(DNA binding);GO:0003887(DNA-directed DNA polymerase activity);GO:0005634(nucleus);GO:0005654(nucleoplasm);GO:0005658(alpha DNA polymerase:primase complex);GO:0005829(cytosol);GO:0006260(DNA replication);GO:0006270(DNA replication initiation);GO:0032201(telomere maintenance via semi-conservative replication…	03030(DNA replication);03030(DNA replication)	K02321		DNA polymerase alpha 2, accessory subunit [Source:HGNC Symbol;Acc:HGNC:30073]	nonsense_mediated_decay;retained_intron;protein_coding;processed_transcript	19.1599633462644	17.5420884613865	19.355793954921	19.0323240675287	18.742284184806	19.0395933538075	0.986687204568786	-0.0193352948454827	0.655358339284074	0.850158117905232	down	no
ENSG00000014164	chr8	143437659	143541447	-	ZC3H3	ENST00000262577;ENST00000528401	GO:0000981(DNA-binding transcription factor activity, RNA polymerase II-specific);GO:0003674(molecular_function);GO:0003677(DNA binding);GO:0005634(nucleus);GO:0005847(mRNA cleavage and polyadenylation specificity factor complex);GO:0006357(regulation of transcription by RNA polymerase II);GO:0006378(mRNA polyadenylation);GO:0010793(regulation of mRNA export from nucleus);GO:0016973(poly(A)+ mRNA…				zinc finger CCCH-type containing 3 [Source:HGNC Symbol;Acc:HGNC:28972]	protein_coding	7.80134999193765	8.28896012039774	7.67976680462241	7.86995435313088	7.45957959634507	6.76145574469229	1.07600778625291	0.105688517622991	0.896002385503214	0.962176152748822	up	no
ENSG00000014216	chr11	65180566	65212006	+	CAPN1	ENST00000528396;ENST00000529133;ENST00000533820;ENST00000527739;ENST00000526966;ENST00000533129;ENST00000524773;ENST00000530442;ENST00000279247;ENST00000528739;ENST00000532285;ENST00000527189;ENST00000527469;ENST00000534373;ENST00000526954;ENST00000531068;ENST00000527699;ENST00000533909;ENST00000527323;ENST00000526468;ENST00000527897;ENST00000533079;ENST00000527887;ENST00000530495;ENST00000525013…	GO:0004198(calcium-dependent cysteine-type endopeptidase activity);GO:0005509(calcium ion binding);GO:0005515(protein binding);GO:0005576(extracellular region);GO:0005622(intracellular);GO:0005737(cytoplasm);GO:0005739(mitochondrion);GO:0005764(lysosome);GO:0005829(cytosol);GO:0005886(plasma membrane);GO:0005925(focal adhesion);GO:0006508(proteolysis);GO:0008233(peptidase activity);GO:0008234(cys…	04141(Protein processing in endoplasmic reticulum);04210(Apoptosis);04217(Necroptosis);04218(Cellular senescence);05010(Alzheimer disease);05010(Alzheimer disease)			calpain 1 [Source:HGNC Symbol;Acc:HGNC:1476]	protein_coding;retained_intron;processed_transcript;nonsense_mediated_decay	16.7855472384483	14.8256269259897	19.8351967321594	16.7837098119952	16.7118788256322	15.9507531603336	1.04044847456681	0.0572055212216837	0.952139172861631	0.983227769223691	up	no
ENSG00000014257	chr3	132317369	132368298	+	ACPP	ENST00000495911;ENST00000475741;ENST00000336375;ENST00000351273;ENST00000493235;ENST00000489084;ENST00000483689;ENST00000512463;ENST00000507647	GO:0003993(acid phosphatase activity);GO:0005515(protein binding);GO:0005576(extracellular region);GO:0005615(extracellular space);GO:0005634(nucleus);GO:0005764(lysosome);GO:0005765(lysosomal membrane);GO:0005886(plasma membrane);GO:0006144(purine nucleobase metabolic process);GO:0006772(thiamine metabolic process);GO:0008253(5'-nucleotidase activity);GO:0009117(nucleotide metabolic process);GO:…				acid phosphatase, prostate [Source:HGNC Symbol;Acc:HGNC:125]	protein_coding;processed_transcript;retained_intron	0.162142455140187	0.169179083411215	0.329761362616822	0.254674777336449	0.334372313317757	0.224143727102804	0.812949293982022	-0.298762724877375	0.537614740357428	0.778064016476849	down	no
ENSG00000014641	chr2	63588609	63607194	+	MDH1	ENST00000485781;ENST00000409908;ENST00000442225;ENST00000233114;ENST00000409476;ENST00000485155;ENST00000436321;ENST00000462944;ENST00000454035;ENST00000472098;ENST00000432309;ENST00000539945;ENST00000544381;ENST00000421012;ENST00000484538;ENST00000495083	GO:0003824(catalytic activity);GO:0004470(malic enzyme activity);GO:0005515(protein binding);GO:0005615(extracellular space);GO:0005737(cytoplasm);GO:0005829(cytosol);GO:0005975(carbohydrate metabolic process);GO:0006094(gluconeogenesis);GO:0006099(tricarboxylic acid cycle);GO:0006107(oxaloacetate metabolic process);GO:0006108(malate metabolic process);GO:0006734(NADH metabolic process);GO:001649…	00020(Citrate cycle (TCA cycle));00270(Cysteine and methionine metabolism);00620(Pyruvate metabolism);00630(Glyoxylate and dicarboxylate metabolism);04964(Proximal tubule bicarbonate reclamation);04964(Proximal tubule bicarbonate reclamation)	K00025	EC:1.1.1.37	malate dehydrogenase 1 [Source:HGNC Symbol;Acc:HGNC:6970]	retained_intron;protein_coding;processed_transcript;nonsense_mediated_decay	33.7100938452906	31.2383713116232	30.8497005412826	31.7627582286573	29.6449109478958	33.2758973897796	1.01177183298311	0.0168839812006675	0.78008095832326	0.911027387028334	up	no
ENSG00000014824	chr4	41990502	42086369	+	SLC30A9	ENST00000513699;ENST00000510460;ENST00000264451;ENST00000509683;ENST00000505523	GO:0000981(DNA-binding transcription factor activity, RNA polymerase II-specific);GO:0003682(chromatin binding);GO:0003700(DNA-binding transcription factor activity);GO:0005634(nucleus);GO:0005737(cytoplasm);GO:0005783(endoplasmic reticulum);GO:0005856(cytoskeleton);GO:0006289(nucleotide-excision repair);GO:0006811(ion transport);GO:0006812(cation transport);GO:0006829(zinc ion transport);GO:0006…		K14696		solute carrier family 30 member 9 [Source:HGNC Symbol;Acc:HGNC:1329]	nonsense_mediated_decay;retained_intron;protein_coding	6.95557117224615	6.94538111626615	5.78546119891652	6.03235203097652	5.43184934796499	5.6135484854841	1.15275218595614	0.205082401525243	0.574776230268128	0.803046621119979	up	no
ENSG00000014914	chr1	149928651	149936869	-	MTMR11	ENST00000466496;ENST00000482025;ENST00000439741;ENST00000369140;ENST00000482343;ENST00000492824;ENST00000495054;ENST00000490310;ENST00000493562;ENST00000479272	GO:0005737(cytoplasm);GO:0070062(extracellular exosome);GO:0070062(extracellular exosome)		K18085		myotubularin related protein 11 [Source:HGNC Symbol;Acc:HGNC:24307]	processed_transcript;retained_intron;protein_coding	4.40201233858268	4.00986035804899	2.23747778237095	0.958659997156605	1.14580986854768	1.00699220275591	3.42261941321778	1.77510087715936	1.04246130888252e-05	0.000509339917366333	up	yes
ENSG00000014919	chr10	99711844	99732100	-	COX15	ENST00000370483;ENST00000016171;ENST00000497381	GO:0004129(cytochrome-c oxidase activity);GO:0005515(protein binding);GO:0005634(nucleus);GO:0005739(mitochondrion);GO:0005743(mitochondrial inner membrane);GO:0005746(mitochondrial respirasome);GO:0006123(mitochondrial electron transport, cytochrome c to oxygen);GO:0006783(heme biosynthetic process);GO:0006784(heme a biosynthetic process);GO:0007585(respiratory gaseous exchange);GO:0008535(respi…	00190(Oxidative phosphorylation);00860(Porphyrin and chlorophyll metabolism);04714(Thermogenesis);04714(Thermogenesis)	K02259		cytochrome c oxidase assembly homolog COX15 [Source:HGNC Symbol;Acc:HGNC:2263]	protein_coding;retained_intron	18.9585343231985	15.585391649988	21.0939867742399	18.9026671491501	17.057370847977	18.4174108977735	1.02317990045767	0.0330598290322863	0.864820269264063	0.951482927920575	up	no
ENSG00000015133	chr14	91271323	91417844	-	CCDC88C	ENST00000556726;ENST00000389857;ENST00000331194;ENST00000334448;ENST00000557455;ENST00000555995;ENST00000557507;ENST00000554051;ENST00000554872;ENST00000553437;ENST00000389856;ENST00000553403;ENST00000554165;ENST00000556767	GO:0001932(regulation of protein phosphorylation);GO:0005515(protein binding);GO:0005737(cytoplasm);GO:0005813(centrosome);GO:0008017(microtubule binding);GO:0016055(Wnt signaling pathway);GO:0030165(PDZ domain binding);GO:0030705(cytoskeleton-dependent intracellular transport);GO:0031098(stress-activated protein kinase signaling cascade);GO:0031122(cytoplasmic microtubule organization);GO:003164…				coiled-coil domain containing 88C [Source:HGNC Symbol;Acc:HGNC:19967]	protein_coding;retained_intron;processed_transcript	1.21809643215838	1.60696735144053	2.17534025816836	1.50329511459842	1.78680659802028	1.59754908248833	1.02306900623365	0.0329034584688755	0.909142024303992	0.967190603463689	up	no
ENSG00000015153	chr12	42157104	42238349	-	YAF2	ENST00000327791;ENST00000534854;ENST00000380790;ENST00000550315;ENST00000552109;ENST00000547622;ENST00000547351;ENST00000551268;ENST00000551528;ENST00000548661;ENST00000546972;ENST00000546726;ENST00000547724;ENST00000552928;ENST00000548917;ENST00000547254;ENST00000541702;ENST00000555248;ENST00000546782	GO:0003713(transcription coactivator activity);GO:0003714(transcription corepressor activity);GO:0005515(protein binding);GO:0005634(nucleus);GO:0005654(nucleoplasm);GO:0005829(cytosol);GO:0045892(negative regulation of transcription, DNA-templated);GO:0045893(positive regulation of transcription, DNA-templated);GO:0046872(metal ion binding);GO:0070317(negative regulation of G0 to G1 transition);…		K11468		YY1 associated factor 2 [Source:HGNC Symbol;Acc:HGNC:17363]	protein_coding;retained_intron;nonsense_mediated_decay;processed_transcript	1.1816738346711	1.31387816376049	1.35135552495618	1.84284163216164	1.63231362607252	1.54433296632531	0.766394371554759	-0.383841129011408	0.121278922370656	0.364692794382179	down	no
ENSG00000015171	chr10	134465	254634	+	ZMYND11	ENST00000439456;ENST00000397962;ENST00000381604;ENST00000309776;ENST00000397959;ENST00000509513;ENST00000381591;ENST00000403354;ENST00000381607;ENST00000402736;ENST00000602682;ENST00000397955;ENST00000381584;ENST00000558098;ENST00000627286;ENST00000488275;ENST00000473115	GO:0003677(DNA binding);GO:0003690(double-stranded DNA binding);GO:0003714(transcription corepressor activity);GO:0005515(protein binding);GO:0005634(nucleus);GO:0005654(nucleoplasm);GO:0005694(chromosome);GO:0006325(chromatin organization);GO:0007049(cell cycle);GO:0008270(zinc ion binding);GO:0008283(cell population proliferation);GO:0016020(membrane);GO:0016021(integral component of membrane);…		K23218		zinc finger MYND-type containing 11 [Source:HGNC Symbol;Acc:HGNC:16966]	protein_coding;retained_intron;processed_transcript	5.4506748154717	7.89069317283019	3.24958498528302	5.01245335924528	3.47967411188679	2.78604544226415	1.47106744159581	0.556863388962196	0.160972868748495	0.42569550051661	up	no
ENSG00000015285	chrX	48676596	48691427	+	WAS	ENST00000450772;ENST00000376701;ENST00000465982;ENST00000483750;ENST00000490627;ENST00000474174;ENST00000470107	GO:0000147(actin cortical patch assembly);GO:0002625(regulation of T cell antigen processing and presentation);GO:0003779(actin binding);GO:0005515(protein binding);GO:0005634(nucleus);GO:0005737(cytoplasm);GO:0005829(cytosol);GO:0005856(cytoskeleton);GO:0005884(actin filament);GO:0005911(cell-cell junction);GO:0006897(endocytosis);GO:0006952(defense response);GO:0006955(immune response);GO:00070…	04062(Chemokine signaling pathway);04144(Endocytosis);04520(Adherens junction);04530(Tight junction);04666(Fc gamma R-mediated phagocytosis);04810(Regulation of actin cytoskeleton);05100(Bacterial invasion of epithelial cells);05130(Pathogenic Escherichia coli infection);05131(Shigellosis);05132(Salmonella infection);05231(Choline metabolism in cancer);05231(Choline metabolism in cancer)	K05747		Wiskott-Aldrich syndrome [Source:HGNC Symbol;Acc:HGNC:12731]	protein_coding;processed_transcript	0.104168660226795	0.28216458798824	0.0978505476690466	0.0521680810583788	0.0300786715665687	0.0969276808063839	2.70230404311363	1.43419000509106	1	1	up	no
ENSG00000015413	chr16	89613308	89638456	+	DPEP1	ENST00000570029;ENST00000421184;ENST00000565249;ENST00000564281;ENST00000568281;ENST00000393092;ENST00000561484;ENST00000261615;ENST00000564645	GO:0005515(protein binding);GO:0005615(extracellular space);GO:0005634(nucleus);GO:0005886(plasma membrane);GO:0006508(proteolysis);GO:0006691(leukotriene metabolic process);GO:0006749(glutathione metabolic process);GO:0006805(xenobiotic metabolic process);GO:0006915(apoptotic process);GO:0008233(peptidase activity);GO:0008235(metalloexopeptidase activity);GO:0008237(metallopeptidase activity);GO…		K01273	EC:3.4.13.19	dipeptidase 1 [Source:HGNC Symbol;Acc:HGNC:3002]	protein_coding;retained_intron	0.945597775666789	0.195933417975886	0.193148196565583	0.162047801242236	0.284808990865912	0.0290797047862623	2.80432242309075	1.48765223075104	1	1	up	no
ENSG00000015475	chr22	17734138	17774770	-	BID	ENST00000317361;ENST00000615414;ENST00000399767;ENST00000614949;ENST00000622694;ENST00000399774;ENST00000399765;ENST00000494097;ENST00000342111;ENST00000550946;ENST00000551952;ENST00000611040;ENST00000473439;ENST00000552886;ENST00000617586	GO:0001836(release of cytochrome c from mitochondria);GO:0005123(death receptor binding);GO:0005515(protein binding);GO:0005737(cytoplasm);GO:0005739(mitochondrion);GO:0005741(mitochondrial outer membrane);GO:0005829(cytosol);GO:0006626(protein targeting to mitochondrion);GO:0006915(apoptotic process);GO:0006919(activation of cysteine-type endopeptidase activity involved in apoptotic process);GO:…	01524(Platinum drug resistance);04071(Sphingolipid signaling pathway);04115(p53 signaling pathway);04210(Apoptosis);04215(Apoptosis - multiple species);04217(Necroptosis);04650(Natural killer cell mediated cytotoxicity);04932(Non-alcoholic fatty liver disease (NAFLD));05010(Alzheimer disease);05014(Amyotrophic lateral sclerosis (ALS));05152(Tuberculosis);05160(Hepatitis C);05161(Hepatitis B);0516…			BH3 interacting domain death agonist [Source:HGNC Symbol;Acc:HGNC:1050]	protein_coding;retained_intron;processed_transcript	10.3412492845254	7.98763009986505	14.2704147962213	13.6039502512371	12.7210873479532	10.927607439946	0.8750866991153	-0.192502136014023	0.328981746901657	0.619350103425471	down	no
ENSG00000015479	chr5	139293648	139331359	+	MATR3	ENST00000394805;ENST00000512876;ENST00000513678;ENST00000513121;ENST00000504045;ENST00000504311;ENST00000502499;ENST00000510056;ENST00000511249;ENST00000507860;ENST00000509918;ENST00000511978;ENST00000503811;ENST00000618441;ENST00000508689;ENST00000514528;ENST00000504643;ENST00000514488;ENST00000503340;ENST00000504023;ENST00000620916;ENST00000515833;ENST00000514402;ENST00000505625;ENST00000511333…	GO:0002218(activation of innate immune response);GO:0002376(immune system process);GO:0003170(heart valve development);GO:0003281(ventricular septum development);GO:0003676(nucleic acid binding);GO:0003723(RNA binding);GO:0005198(structural molecule activity);GO:0005515(protein binding);GO:0005634(nucleus);GO:0005637(nuclear inner membrane);GO:0008270(zinc ion binding);GO:0010608(posttranscriptio…		K13213		matrin 3 [Source:HGNC Symbol;Acc:HGNC:6912]	protein_coding;retained_intron;processed_transcript	2.98014497162945	1.47453571555004	2.38185343796526	5.62739856492969	2.83914211108354	8.71676594615385	0.397859054457271	-1.32967066273438	0.00016890914202762	0.00460762508902086	down	yes
ENSG00000015520	chr7	44512535	44541315	-	NPC1L1	ENST00000289547;ENST00000546276;ENST00000381160;ENST00000423141	GO:0005319(lipid transporter activity);GO:0005515(protein binding);GO:0005886(plasma membrane);GO:0006629(lipid metabolic process);GO:0006695(cholesterol biosynthetic process);GO:0006869(lipid transport);GO:0008144(drug binding);GO:0008202(steroid metabolic process);GO:0008203(cholesterol metabolic process);GO:0016020(membrane);GO:0016021(integral component of membrane);GO:0016324(apical plasma m…	04975(Fat digestion and absorption);04975(Fat digestion and absorption)	K14461		NPC1 like intracellular cholesterol transporter 1 [Source:HGNC Symbol;Acc:HGNC:7898]	protein_coding	0.00838898400609292	0.0152449215536938	0.0690630220868241	0.0166943472962681	1e-04	1e-04	5.48686054696456	2.45598090900273	1	1	up	no
ENSG00000015532	chr17	50346092	50361151	+	XYLT2	ENST00000017003;ENST00000509778;ENST00000507602;ENST00000376550;ENST00000511654;ENST00000574840;ENST00000571021	GO:0000139(Golgi membrane);GO:0000287(magnesium ion binding);GO:0005576(extracellular region);GO:0005615(extracellular space);GO:0005794(Golgi apparatus);GO:0006024(glycosaminoglycan biosynthetic process);GO:0008375(acetylglucosaminyltransferase activity);GO:0015012(heparan sulfate proteoglycan biosynthetic process);GO:0016020(membrane);GO:0016021(integral component of membrane);GO:0016740(transf…	00532(Glycosaminoglycan biosynthesis - chondroitin sulfate / dermatan sulfate);00534(Glycosaminoglycan biosynthesis - heparan sulfate / heparin);00534(Glycosaminoglycan biosynthesis - heparan sulfate / heparin)	K00771	EC:2.4.2.26	xylosyltransferase 2 [Source:HGNC Symbol;Acc:HGNC:15517]	protein_coding;nonsense_mediated_decay;retained_intron	3.85084791063597	3.9965639751462	4.18424629221491	3.99018866154971	3.93878148300439	4.20860309265351	0.991273786189331	-0.0126445153512838	0.744603789373916	0.894030660567073	down	no
ENSG00000015568	chr2	109792758	109857705	+	RGPD5	ENST00000393283;ENST00000272454;ENST00000430736;ENST00000016946;ENST00000441344;ENST00000432606;ENST00000482778;ENST00000472794;ENST00000413468;ENST00000495473;ENST00000493394;ENST00000495582;ENST00000477523	GO:0005096(GTPase activator activity);GO:0005515(protein binding);GO:0005623(cell);GO:0005634(nucleus);GO:0005643(nuclear pore);GO:0005737(cytoplasm);GO:0006607(NLS-bearing protein import into nucleus);GO:0008536(Ran GTPase binding);GO:0043547(positive regulation of GTPase activity);GO:0046907(intracellular transport);GO:0046907(intracellular transport)				RANBP2-like and GRIP domain containing 5 [Source:HGNC Symbol;Acc:HGNC:32418]	protein_coding;retained_intron;nonsense_mediated_decay;processed_transcript	1.15536863715192	1.28005085371872	0.939743662883327	1.10331888847374	1.19895703637645	1.23269870912936	0.95479133607087	-0.0667426196535775	0.630977081250402	0.836126888840185	down	no
ENSG00000015592	chr8	27235323	27258420	-	STMN4	ENST00000350889;ENST00000519997;ENST00000265770;ENST00000523048;ENST00000519614;ENST00000522908;ENST00000522750	GO:0005737(cytoplasm);GO:0005794(Golgi apparatus);GO:0007019(microtubule depolymerization);GO:0015631(tubulin binding);GO:0030424(axon);GO:0030426(growth cone);GO:0031110(regulation of microtubule polymerization or depolymerization);GO:0031175(neuron projection development);GO:0042995(cell projection);GO:0043005(neuron projection);GO:0051493(regulation of cytoskeleton organization);GO:0051493(reg…				stathmin 4 [Source:HGNC Symbol;Acc:HGNC:16078]	protein_coding;retained_intron	1e-04	1e-04	1e-04	1e-04	1e-04	1e-04	1	0	1	1	no	no
ENSG00000015676	chr7	44379119	44490658	-	NUDCD3	ENST00000355451;ENST00000487118;ENST00000460110;ENST00000475952;ENST00000338427;ENST00000493613;ENST00000472246;ENST00000464812;ENST00000478769;ENST00000480209;ENST00000497978	GO:0005515(protein binding);GO:0005737(cytoplasm);GO:0005868(cytoplasmic dynein complex);GO:0006457(protein folding);GO:0032502(developmental process);GO:0051082(unfolded protein binding);GO:0060271(cilium assembly);GO:1905793(protein localization to pericentriolar material);GO:1905793(protein localization to pericentriolar material)				NudC domain containing 3 [Source:HGNC Symbol;Acc:HGNC:22208]	protein_coding;processed_transcript;retained_intron	8.47035784130193	8.54217229465278	7.95892621580916	9.99436971636511	10.0669367572021	9.84604432558375	0.834960492471061	-0.260220159174346	0.109579934725022	0.344458627276897	down	no
ENSG00000016082	chr5	51383448	51394730	+	ISL1	ENST00000230658;ENST00000511384;ENST00000505475	GO:0000122(negative regulation of transcription by RNA polymerase II);GO:0000978(RNA polymerase II proximal promoter sequence-specific DNA binding);GO:0000981(DNA-binding transcription factor activity, RNA polymerase II-specific);GO:0001102(RNA polymerase II activating transcription factor binding);GO:0001158(enhancer sequence-specific DNA binding);GO:0001228(DNA-binding transcription activator a…	04550(Signaling pathways regulating pluripotency of stem cells);04550(Signaling pathways regulating pluripotency of stem cells)	K09370		ISL LIM homeobox 1 [Source:HGNC Symbol;Acc:HGNC:6132]	protein_coding;processed_transcript	0.543723546325879	0.526538926517572	0.38511021086262	1.02437024920128	1.1036110543131	1.374498485623	0.415526361699438	-1.26698808796005	0.0065157282033616	0.0613656196525961	down	yes
ENSG00000016391	chr3	53812335	53846419	-	CHDH	ENST00000315251;ENST00000481668;ENST00000467802	GO:0005515(protein binding);GO:0005739(mitochondrion);GO:0005743(mitochondrial inner membrane);GO:0008812(choline dehydrogenase activity);GO:0016020(membrane);GO:0016491(oxidoreductase activity);GO:0016614(oxidoreductase activity, acting on CH-OH group of donors);GO:0019285(glycine betaine biosynthetic process from choline);GO:0042426(choline catabolic process);GO:0050660(flavin adenine dinucleot…	00260(Glycine, serine and threonine metabolism);00260(Glycine, serine and threonine metabolism)	K00108	EC:1.1.99.1	choline dehydrogenase [Source:HGNC Symbol;Acc:HGNC:24288]	protein_coding	1.969391296263	2.28775808835238	3.02441091460126	3.07834104276358	2.6056140549634	2.05381582817516	0.941041078748101	-0.0876703933866426	0.615434040253806	0.828644922204534	down	no
ENSG00000016402	chr6	136999971	137044964	-	IL20RA	ENST00000541547;ENST00000316649;ENST00000367748;ENST00000468393;ENST00000635289;ENST00000367746;ENST00000461799;ENST00000460306	GO:0004896(cytokine receptor activity);GO:0005515(protein binding);GO:0005886(plasma membrane);GO:0016020(membrane);GO:0016021(integral component of membrane);GO:0019221(cytokine-mediated signaling pathway);GO:0042015(interleukin-20 binding);GO:0045124(regulation of bone resorption);GO:2001244(positive regulation of intrinsic apoptotic signaling pathway);GO:2001244(positive regulation of intrinsi…	04060(Cytokine-cytokine receptor interaction);04630(Jak-STAT signaling pathway);04630(Jak-STAT signaling pathway)	K05136		interleukin 20 receptor subunit alpha [Source:HGNC Symbol;Acc:HGNC:6003]	protein_coding;processed_transcript;nonsense_mediated_decay	0.0363989763213531	0.187856922198731	0.0481366782241015	1e-04	1e-04	1e-04	907.975255813952	9.82650917143087	1	1	up	no
ENSG00000016490	chr1	86468368	86500289	+	CLCA1	ENST00000234701;ENST00000394711	GO:0005229(intracellular calcium activated chloride channel activity);GO:0005254(chloride channel activity);GO:0005576(extracellular region);GO:0005615(extracellular space);GO:0005886(plasma membrane);GO:0005887(integral component of plasma membrane);GO:0005902(microvillus);GO:0006508(proteolysis);GO:0006811(ion transport);GO:0006816(calcium ion transport);GO:0006821(chloride transport);GO:000823…	04924(Renin secretion);04972(Pancreatic secretion);04972(Pancreatic secretion)	K05027		chloride channel accessory 1 [Source:HGNC Symbol;Acc:HGNC:2015]	protein_coding	1e-04	1e-04	1e-04	1e-04	1e-04	1e-04	1	0	1	1	no	no
ENSG00000016602	chr1	86547078	86580754	+	CLCA4	ENST00000370563;ENST00000496322	GO:0005229(intracellular calcium activated chloride channel activity);GO:0005254(chloride channel activity);GO:0005576(extracellular region);GO:0005886(plasma membrane);GO:0005887(integral component of plasma membrane);GO:0006508(proteolysis);GO:0006821(chloride transport);GO:0008233(peptidase activity);GO:0008237(metallopeptidase activity);GO:0016020(membrane);GO:0016021(integral component of me…	04924(Renin secretion);04972(Pancreatic secretion);04972(Pancreatic secretion)	K05030		chloride channel accessory 4 [Source:HGNC Symbol;Acc:HGNC:2018]	protein_coding;processed_transcript	1e-04	1e-04	1e-04	1e-04	1e-04	1e-04	1	0	1	1	no	no
ENSG00000016864	chr3	52694488	52705791	-	GLT8D1	ENST00000266014;ENST00000478968;ENST00000394783;ENST00000491606;ENST00000481643;ENST00000484163;ENST00000463827;ENST00000480080;ENST00000485899;ENST00000479553;ENST00000497436;ENST00000497953;ENST00000487642;ENST00000464705;ENST00000463762	GO:0005794(Golgi apparatus);GO:0016020(membrane);GO:0016021(integral component of membrane);GO:0016740(transferase activity);GO:0016757(transferase activity, transferring glycosyl groups);GO:0016757(transferase activity, transferring glycosyl groups)				glycosyltransferase 8 domain containing 1 [Source:HGNC Symbol;Acc:HGNC:24870]	protein_coding;nonsense_mediated_decay;retained_intron;processed_transcript	10.2064382598467	8.66476987179487	6.60438138091462	6.65616955088554	7.4404513148295	9.49293288316151	1.07995215949218	0.110967404247921	0.907745712974087	0.966887024959898	up	no
ENSG00000017260	chr3	130850595	131016684	+	ATP2C1	ENST00000505330;ENST00000504381;ENST00000507488;ENST00000509150;ENST00000510168;ENST00000508532;ENST00000533801;ENST00000504948;ENST00000513801;ENST00000505072;ENST00000509662;ENST00000328560;ENST00000428331;ENST00000359644;ENST00000422190;ENST00000508297;ENST00000504612;ENST00000513636;ENST00000515854;ENST00000514654;ENST00000504571;ENST00000508660;ENST00000510774;ENST00000507194	GO:0000139(Golgi membrane);GO:0000166(nucleotide binding);GO:0005388(calcium-transporting ATPase activity);GO:0005524(ATP binding);GO:0005794(Golgi apparatus);GO:0005802(trans-Golgi network);GO:0006811(ion transport);GO:0006816(calcium ion transport);GO:0006874(cellular calcium ion homeostasis);GO:0008544(epidermis development);GO:0008553(proton-exporting ATPase activity, phosphorylative mechanis…		K01537	EC:7.2.2.10	ATPase secretory pathway Ca2+ transporting 1 [Source:HGNC Symbol;Acc:HGNC:13211]	protein_coding;processed_transcript;retained_intron;nonsense_mediated_decay	14.9655082817298	15.9523589895699	16.3295948605414	16.3757382878237	16.5338417459276	12.6678668748389	1.03664126309225	0.051916725879207	0.928838360268277	0.974599227074206	up	no
ENSG00000017427	chr12	102395874	102481744	-	IGF1	ENST00000337514;ENST00000481539;ENST00000392904;ENST00000644491;ENST00000424202;ENST00000392905;ENST00000307046	GO:0000187(activation of MAPK activity);GO:0001501(skeletal system development);GO:0001775(cell activation);GO:0002576(platelet degranulation);GO:0005158(insulin receptor binding);GO:0005159(insulin-like growth factor receptor binding);GO:0005178(integrin binding);GO:0005179(hormone activity);GO:0005515(protein binding);GO:0005576(extracellular region);GO:0005615(extracellular space);GO:0007165(s…	01521(EGFR tyrosine kinase inhibitor resistance);01522(Endocrine resistance);04010(MAPK signaling pathway);04014(Ras signaling pathway);04015(Rap1 signaling pathway);04066(HIF-1 signaling pathway);04068(FoxO signaling pathway);04114(Oocyte meiosis);04115(p53 signaling pathway);04150(mTOR signaling pathway);04151(PI3K-Akt signaling pathway);04152(AMPK signaling pathway);04211(Longevity regulating …			insulin like growth factor 1 [Source:HGNC Symbol;Acc:HGNC:5464]	protein_coding;processed_transcript	0.0162730671016991	0.00986827554789461	1e-04	1e-04	1e-04	1e-04	87.4711421653124	6.4507352270109	1	1	up	no
ENSG00000017483	chrX	48458537	48470260	-	SLC38A5	ENST00000595796;ENST00000619100;ENST00000622196;ENST00000620913;ENST00000497336;ENST00000615300;ENST00000480105;ENST00000494034;ENST00000440085;ENST00000441948;ENST00000413668;ENST00000416711;ENST00000488083;ENST00000429543	GO:0003333(amino acid transmembrane transport);GO:0005886(plasma membrane);GO:0005887(integral component of plasma membrane);GO:0006865(amino acid transport);GO:0015171(amino acid transmembrane transporter activity);GO:0015187(glycine transmembrane transporter activity);GO:0015816(glycine transport);GO:0016020(membrane);GO:0016021(integral component of membrane);GO:0016021(integral component of m…	04727(GABAergic synapse);04727(GABAergic synapse)	K14992		solute carrier family 38 member 5 [Source:HGNC Symbol;Acc:HGNC:18070]	protein_coding;processed_transcript;retained_intron;nonsense_mediated_decay	5.75371496441015	10.6477540281234	14.2688015948233	7.34362068168243	6.66452035340966	8.25988493902439	1.37732328060901	0.461867223664452	0.215976699823242	0.501058277189703	up	no
ENSG00000017797	chr18	9475009	9538114	+	RALBP1	ENST00000019317;ENST00000585015;ENST00000383432;ENST00000609094;ENST00000458039;ENST00000577221	GO:0005096(GTPase activator activity);GO:0005515(protein binding);GO:0005829(cytosol);GO:0006855(drug transmembrane transport);GO:0006897(endocytosis);GO:0006935(chemotaxis);GO:0007165(signal transduction);GO:0007264(small GTPase mediated signal transduction);GO:0015238(drug transmembrane transporter activity);GO:0016020(membrane);GO:0017160(Ral GTPase binding);GO:0022857(transmembrane transporte…	04014(Ras signaling pathway);05200(Pathways in cancer);05212(Pancreatic cancer);05212(Pancreatic cancer)	K08773		ralA binding protein 1 [Source:HGNC Symbol;Acc:HGNC:9841]	protein_coding	7.8451638888198	8.20840164792936	7.52910817920657	8.44560612784479	8.90948682315632	8.47908123081706	0.912847979965738	-0.1315534721483	0.333475537452614	0.623920583828613	down	no
ENSG00000018189	chr4	70704204	70808619	+	RUFY3	ENST00000514898;ENST00000503876;ENST00000417478;ENST00000381006;ENST00000226328;ENST00000513597;ENST00000502653;ENST00000504805;ENST00000512103;ENST00000507333;ENST00000503025;ENST00000512331;ENST00000515479;ENST00000515442;ENST00000513593	GO:0005515(protein binding);GO:0005737(cytoplasm);GO:0005829(cytosol);GO:0007015(actin filament organization);GO:0007275(multicellular organism development);GO:0007399(nervous system development);GO:0012505(endomembrane system);GO:0016020(membrane);GO:0030027(lamellipodium);GO:0030054(cell junction);GO:0030154(cell differentiation);GO:0030175(filopodium);GO:0030335(positive regulation of cell mig…				RUN and FYVE domain containing 3 [Source:HGNC Symbol;Acc:HGNC:30285]	protein_coding;nonsense_mediated_decay;processed_transcript;retained_intron	0.849990572461457	0.604486933971292	0.457575968633705	0.657932827006911	0.592185429984051	0.774382027538543	0.944457004860741	-0.0824429735368841	0.70204367409145	0.87241392169009	down	no
ENSG00000018236	chr12	40692439	41072415	+	CNTN1	ENST00000551295;ENST00000547702;ENST00000551424;ENST00000548005;ENST00000552248;ENST00000547849;ENST00000552913;ENST00000347616;ENST00000348761;ENST00000550305;ENST00000548481	GO:0005515(protein binding);GO:0005886(plasma membrane);GO:0007155(cell adhesion);GO:0007219(Notch signaling pathway);GO:0007399(nervous system development);GO:0010628(positive regulation of gene expression);GO:0010765(positive regulation of sodium ion transport);GO:0010976(positive regulation of neuron projection development);GO:0016020(membrane);GO:0021549(cerebellum development);GO:0030246(car…	04514(Cell adhesion molecules (CAMs));04514(Cell adhesion molecules (CAMs))			contactin 1 [Source:HGNC Symbol;Acc:HGNC:2171]	protein_coding;processed_transcript;nonsense_mediated_decay	1e-04	0.00532434770421783	1e-04	0.00585156326748532	0.0128112625467165	0.0160486837960491	0.15915031545002	-2.65153807836136	1	1	down	no
ENSG00000018280	chr2	218382029	218396894	+	SLC11A1	ENST00000468221;ENST00000473367;ENST00000465984;ENST00000539932;ENST00000354352;ENST00000481524;ENST00000494322;ENST00000233202;ENST00000471875;ENST00000469799;ENST00000492413;ENST00000475225;ENST00000469449;ENST00000483487;ENST00000460592;ENST00000490872;ENST00000490536;ENST00000468721	GO:0001818(negative regulation of cytokine production);GO:0001819(positive regulation of cytokine production);GO:0002309(T cell proliferation involved in immune response);GO:0002369(T cell cytokine production);GO:0002606(positive regulation of dendritic cell antigen processing and presentation);GO:0002827(positive regulation of T-helper 1 type immune response);GO:0003674(molecular_function);GO:00…	04142(Lysosome);04142(Lysosome)	K12347		solute carrier family 11 member 1 [Source:HGNC Symbol;Acc:HGNC:10907]	retained_intron;nonsense_mediated_decay;protein_coding	0.0911158251498386	0.102293083448594	0.0335122980636238	0.0439447132319041	0.0281286587136929	0.0589052514983864	1.73250566157542	0.79286006688684	1	1	up	no
ENSG00000018408	chr3	149517235	149736714	-	WWTR1	ENST00000465804;ENST00000360632;ENST00000467467;ENST00000471586;ENST00000494754;ENST00000472417;ENST00000485244;ENST00000479238;ENST00000485352;ENST00000475579;ENST00000460517;ENST00000474080	GO:0000122(negative regulation of transcription by RNA polymerase II);GO:0001649(osteoblast differentiation);GO:0001894(tissue homeostasis);GO:0001933(negative regulation of protein phosphorylation);GO:0003015(heart process);GO:0003713(transcription coactivator activity);GO:0003714(transcription corepressor activity);GO:0005515(protein binding);GO:0005634(nucleus);GO:0005654(nucleoplasm);GO:00056…	04390(Hippo signaling pathway);04392(Hippo signaling pathway - multiple species);04392(Hippo signaling pathway - multiple species)	K16820		WW domain containing transcription regulator 1 [Source:HGNC Symbol;Acc:HGNC:24042]	protein_coding;nonsense_mediated_decay;retained_intron;processed_transcript	6.89345811898253	8.27005126649233	9.06391302888387	9.62903339997623	9.88753545227624	9.23812852074171	0.842555291056988	-0.247156731422123	0.150739951391265	0.410426352613246	down	no
ENSG00000018510	chr2	177392768	177559299	+	AGPS	ENST00000409888;ENST00000264167;ENST00000637633;ENST00000642466;ENST00000460342	GO:0003824(catalytic activity);GO:0005515(protein binding);GO:0005730(nucleolus);GO:0005739(mitochondrion);GO:0005777(peroxisome);GO:0005778(peroxisomal membrane);GO:0005782(peroxisomal matrix);GO:0005829(cytosol);GO:0006625(protein targeting to peroxisome);GO:0006629(lipid metabolic process);GO:0008609(alkylglycerone-phosphate synthase activity);GO:0008610(lipid biosynthetic process);GO:0008611(…	00565(Ether lipid metabolism);04146(Peroxisome);04146(Peroxisome)			alkylglycerone phosphate synthase [Source:HGNC Symbol;Acc:HGNC:327]	protein_coding;retained_intron	12.8761732207263	15.0300015472338	15.8403404004978	17.1409695422559	17.8385527182939	14.8442251677792	0.878025388021783	-0.187665439131758	0.224725840443094	0.511826339941269	down	no
ENSG00000018607	chr2	132309309	132318736	+	ZNF806	ENST00000438300					zinc finger protein 806 [Source:HGNC Symbol;Acc:HGNC:33228]	unprocessed_pseudogene	1e-04	1e-04	1e-04	1e-04	1e-04	1e-04	1	0	1	1	no	no
ENSG00000018610	chrX	119538149	119565408	-	CXorf56	ENST00000320339;ENST00000536133;ENST00000644802;ENST00000469448	GO:0005634(nucleus);GO:0005737(cytoplasm);GO:0044297(cell body);GO:0044297(cell body)				chromosome X open reading frame 56 [Source:HGNC Symbol;Acc:HGNC:26239]	protein_coding;processed_transcript	8.18590530813954	8.35411962829457	11.6783868062015	13.1001884531008	13.1351481968992	14.1051279864341	0.699506364067749	-0.515590911883017	0.0295773010494041	0.159920569503777	down	no
ENSG00000018625	chr1	160115759	160143591	+	ATP1A2	ENST00000472488;ENST00000478587;ENST00000361216;ENST00000392233;ENST00000468587;ENST00000447527;ENST00000463989;ENST00000459972	GO:0000166(nucleotide binding);GO:0001504(neurotransmitter uptake);GO:0002026(regulation of the force of heart contraction);GO:0002087(regulation of respiratory gaseous exchange by neurological system process);GO:0005391(sodium:potassium-exchanging ATPase activity);GO:0005515(protein binding);GO:0005524(ATP binding);GO:0005737(cytoplasm);GO:0005768(endosome);GO:0005886(plasma membrane);GO:0005890…	04022(cGMP-PKG signaling pathway);04024(cAMP signaling pathway);04260(Cardiac muscle contraction);04261(Adrenergic signaling in cardiomyocytes);04911(Insulin secretion);04918(Thyroid hormone synthesis);04919(Thyroid hormone signaling pathway);04925(Aldosterone synthesis and secretion);04960(Aldosterone-regulated sodium reabsorption);04961(Endocrine and other factor-regulated calcium reabsorption)…			ATPase Na+/K+ transporting subunit alpha 2 [Source:HGNC Symbol;Acc:HGNC:800]	retained_intron;protein_coding;processed_transcript	1e-04	1e-04	1e-04	0.013921761511591	1e-04	1e-04	0.0212438086958035	-5.55681374689291	1	1	down	no
ENSG00000018699	chr2	32628032	32821051	+	TTC27	ENST00000448773;ENST00000317907;ENST00000647819;ENST00000454690;ENST00000438654;ENST00000433416;ENST00000428527	GO:0003674(molecular_function);GO:0005515(protein binding);GO:0005575(cellular_component);GO:0008150(biological_process);GO:0008150(biological_process)				tetratricopeptide repeat domain 27 [Source:HGNC Symbol;Acc:HGNC:25986]	protein_coding;nonsense_mediated_decay	8.74391711501598	9.15215946703456	16.4642712175428	18.0190535021783	16.7046597153645	17.5683223476619	0.657085680987658	-0.605846591194475	0.0178061676842032	0.115660241661741	down	no
ENSG00000018869	chr19	56375846	56393545	-	ZNF582	ENST00000589143;ENST00000301310;ENST00000619584;ENST00000586929;ENST00000587778;ENST00000593145;ENST00000589895	GO:0000981(DNA-binding transcription factor activity, RNA polymerase II-specific);GO:0003676(nucleic acid binding);GO:0003677(DNA binding);GO:0005622(intracellular);GO:0005634(nucleus);GO:0006355(regulation of transcription, DNA-templated);GO:0006357(regulation of transcription by RNA polymerase II);GO:0046872(metal ion binding);GO:0046872(metal ion binding)	05168(Herpes simplex virus 1 infection);05168(Herpes simplex virus 1 infection)	K09228		zinc finger protein 582 [Source:HGNC Symbol;Acc:HGNC:26421]	protein_coding;non_stop_decay	1e-04	1e-04	1e-04	1e-04	1e-04	1e-04	1	0	1	1	no	no
ENSG00000019102	chr11	124747474	124752255	-	VSIG2	ENST00000326621;ENST00000403470	GO:0005887(integral component of plasma membrane);GO:0016020(membrane);GO:0016021(integral component of membrane);GO:0016021(integral component of membrane)				V-set and immunoglobulin domain containing 2 [Source:HGNC Symbol;Acc:HGNC:17149]	protein_coding	0.144878935729095	0.0648458901174845	0.156434350380097	0.146987286109191	0.204605898410504	0.0591908327574292	0.891366656993515	-0.165909099260772	1	1	down	no
ENSG00000019144	chr11	118606440	118658031	+	PHLDB1	ENST00000361417;ENST00000530708;ENST00000530994;ENST00000600882;ENST00000528594;ENST00000621027;ENST00000356063;ENST00000532639;ENST00000525427;ENST00000527259;ENST00000526374;ENST00000617208;ENST00000532517;ENST00000614369;ENST00000527898;ENST00000534140;ENST00000612681;ENST00000526699;ENST00000527500;ENST00000528875;ENST00000392852;ENST00000524713;ENST00000531987;ENST00000526826;ENST00000529005…	GO:0005515(protein binding);GO:0010470(regulation of gastrulation);GO:0010717(regulation of epithelial to mesenchymal transition);GO:0045180(basal cortex);GO:0070507(regulation of microtubule cytoskeleton organization);GO:1904261(positive regulation of basement membrane assembly involved in embryonic body morphogenesis);GO:1904261(positive regulation of basement membrane assembly involved in embr…				pleckstrin homology like domain family B member 1 [Source:HGNC Symbol;Acc:HGNC:23697]	protein_coding;nonsense_mediated_decay;processed_transcript;retained_intron	1.2344390411697	1.27450955919871	2.8760080660373	2.52221050891089	2.75580532116049	2.69807888795763	0.675137000847502	-0.566747806963866	0.051667923371238	0.224074811386941	down	no
ENSG00000019169	chr2	118942166	118994660	+	MARCO	ENST00000327097;ENST00000412481;ENST00000494979	GO:0001540(amyloid-beta binding);GO:0001664(G protein-coupled receptor binding);GO:0001934(positive regulation of protein phosphorylation);GO:0002221(pattern recognition receptor signaling pathway);GO:0002376(immune system process);GO:0004888(transmembrane signaling receptor activity);GO:0005044(scavenger receptor activity);GO:0005581(collagen trimer);GO:0005737(cytoplasm);GO:0005886(plasma membr…	04145(Phagosome);04145(Phagosome)	K13884		macrophage receptor with collagenous structure [Source:HGNC Symbol;Acc:HGNC:6895]	protein_coding;retained_intron	1e-04	1e-04	1e-04	0.0632611486291486	1e-04	0.0192782241462241	0.00363023084426656	-8.1057229933861	1	1	down	no
ENSG00000019186	chr20	54153446	54173986	-	CYP24A1	ENST00000216862;ENST00000395955;ENST00000460643;ENST00000395954;ENST00000487593;ENST00000472970	GO:0001649(osteoblast differentiation);GO:0004497(monooxygenase activity);GO:0005506(iron ion binding);GO:0005634(nucleus);GO:0005654(nucleoplasm);GO:0005739(mitochondrion);GO:0005741(mitochondrial outer membrane);GO:0005886(plasma membrane);GO:0006766(vitamin metabolic process);GO:0008403(25-hydroxycholecalciferol-24-hydroxylase activity);GO:0016491(oxidoreductase activity);GO:0016705(oxidoreduc…	00100(Steroid biosynthesis);04928(Parathyroid hormone synthesis, secretion and action);05206(MicroRNAs in cancer);05206(MicroRNAs in cancer)	K07436	EC:1.14.15.16	cytochrome P450 family 24 subfamily A member 1 [Source:HGNC Symbol;Acc:HGNC:2602]	protein_coding;processed_transcript	1e-04	0.0526761206118355	0.0519729037111334	0.0956804185055165	0.0808815697091274	0.0661450155466399	0.431586327133747	-1.21227893462306	1	1	down	no
ENSG00000019485	chr11	45095806	45235110	+	PRDM11	ENST00000530656;ENST00000526442;ENST00000424263;ENST00000622142;ENST00000534751;ENST00000528980	GO:0000977(RNA polymerase II regulatory region sequence-specific DNA binding);GO:0001047(core promoter binding);GO:0003682(chromatin binding);GO:0003700(DNA-binding transcription factor activity);GO:0005515(protein binding);GO:0005634(nucleus);GO:0005737(cytoplasm);GO:0005829(cytosol);GO:0008168(methyltransferase activity);GO:0016740(transferase activity);GO:0030308(negative regulation of cell gr…				PR/SET domain 11 [Source:HGNC Symbol;Acc:HGNC:13996]	protein_coding;processed_transcript	1.73855959763271	2.00974336406026	1.59409384533716	1.70764810968436	1.79124589533716	1.35445215243902	1.10076566428665	0.138507374484099	0.808990876970761	0.925026275096421	up	no
ENSG00000019505	chr11	45240302	45286341	-	SYT13	ENST00000020926;ENST00000533332;ENST00000528101	GO:0000149(SNARE binding);GO:0001786(phosphatidylserine binding);GO:0005509(calcium ion binding);GO:0005544(calcium-dependent phospholipid binding);GO:0005886(plasma membrane);GO:0005887(integral component of plasma membrane);GO:0014059(regulation of dopamine secretion);GO:0016020(membrane);GO:0016021(integral component of membrane);GO:0016192(vesicle-mediated transport);GO:0017156(calcium ion re…		K19913		synaptotagmin 13 [Source:HGNC Symbol;Acc:HGNC:14962]	protein_coding;nonsense_mediated_decay	0.0485472056932966	0.00737897796143251	0.0761318154269972	0.104268496786042	0.0135086804407714	0.0139383856749311	1.00259981563634	0.00374587394209418	1	1	up	no
ENSG00000019549	chr8	48917598	48921740	-	SNAI2	ENST00000020945;ENST00000642303;ENST00000649776;ENST00000396822	GO:0000122(negative regulation of transcription by RNA polymerase II);GO:0000790(nuclear chromatin);GO:0000977(RNA polymerase II regulatory region sequence-specific DNA binding);GO:0000981(DNA-binding transcription factor activity, RNA polymerase II-specific);GO:0001227(DNA-binding transcription repressor activity, RNA polymerase II-specific);GO:0001649(osteoblast differentiation);GO:0001837(epit…	04390(Hippo signaling pathway);04520(Adherens junction);04520(Adherens junction)	K05706		snail family transcriptional repressor 2 [Source:HGNC Symbol;Acc:HGNC:11094]	protein_coding;retained_intron	16.1851487987051	8.25603617892878	2.2917289393761	1.76015799882284	2.06931155385521	1.84216992113008	4.71343674795687	2.23677936794742	2.48236528805443e-05	0.00104526340690315	up	yes
ENSG00000019582	chr5	150400041	150412769	-	CD74	ENST00000009530;ENST00000377795;ENST00000353334;ENST00000518797;ENST00000524315;ENST00000523208;ENST00000517752;ENST00000522246;ENST00000523813;ENST00000523836;ENST00000517791;ENST00000522153	GO:0000139(Golgi membrane);GO:0000187(activation of MAPK activity);GO:0001516(prostaglandin biosynthetic process);GO:0001540(amyloid-beta binding);GO:0001934(positive regulation of protein phosphorylation);GO:0001961(positive regulation of cytokine-mediated signaling pathway);GO:0002250(adaptive immune response);GO:0002376(immune system process);GO:0002606(positive regulation of dendritic cell an…	04612(Antigen processing and presentation);05152(Tuberculosis);05168(Herpes simplex virus 1 infection);05168(Herpes simplex virus 1 infection)			CD74 molecule [Source:HGNC Symbol;Acc:HGNC:1697]	protein_coding;nonsense_mediated_decay;retained_intron	0.0511835966527197	1e-04	0.0948732644351464	0.0358976025104603	1e-04	0.0403553018828452	1.91422791639974	0.936762613671305	1	1	up	no
ENSG00000019991	chr7	81699008	81770438	-	HGF	ENST00000644543;ENST00000222390;ENST00000457544;ENST00000444829;ENST00000453411;ENST00000423064;ENST00000465234;ENST00000354224;ENST00000643024;ENST00000453018;ENST00000412881;ENST00000421558	GO:0000165(MAPK cascade);GO:0000187(activation of MAPK activity);GO:0000278(mitotic cell cycle);GO:0000902(cell morphogenesis);GO:0001837(epithelial to mesenchymal transition);GO:0001889(liver development);GO:0001934(positive regulation of protein phosphorylation);GO:0002576(platelet degranulation);GO:0004252(serine-type endopeptidase activity);GO:0005515(protein binding);GO:0005576(extracellular…	01521(EGFR tyrosine kinase inhibitor resistance);04010(MAPK signaling pathway);04014(Ras signaling pathway);04015(Rap1 signaling pathway);04151(PI3K-Akt signaling pathway);04510(Focal adhesion);05144(Malaria);05200(Pathways in cancer);05205(Proteoglycans in cancer);05211(Renal cell carcinoma);05218(Melanoma);05225(Hepatocellular carcinoma);05226(Gastric cancer);05226(Gastric cancer)			hepatocyte growth factor [Source:HGNC Symbol;Acc:HGNC:4893]	protein_coding;retained_intron	1e-04	0.00410404510507432	1e-04	1e-04	1e-04	1e-04	14.3468170169144	3.84265879114208	1	1	up	no
ENSG00000019995	chr10	124942123	124988189	+	ZRANB1	ENST00000359653;ENST00000471421	GO:0004843(thiol-dependent ubiquitin-specific protease activity);GO:0005515(protein binding);GO:0005634(nucleus);GO:0005654(nucleoplasm);GO:0005737(cytoplasm);GO:0005829(cytosol);GO:0006508(proteolysis);GO:0007010(cytoskeleton organization);GO:0008233(peptidase activity);GO:0008234(cysteine-type peptidase activity);GO:0016055(Wnt signaling pathway);GO:0016477(cell migration);GO:0016579(protein de…		K11862	EC:3.4.19.12	zinc finger RANBP2-type containing 1 [Source:HGNC Symbol;Acc:HGNC:18224]	protein_coding;processed_transcript	3.85217182496246	3.99284531970632	3.1076340802603	2.9232968226264	3.32190105322877	3.22617713916236	1.15639505431502	0.209634343804409	0.633837814705933	0.837924682487492	up	no
ENSG00000020129	chr1	35557473	35567274	+	NCDN	ENST00000373253;ENST00000356090;ENST00000373243;ENST00000459931;ENST00000437806;ENST00000423723	GO:0005515(protein binding);GO:0005737(cytoplasm);GO:0005829(cytosol);GO:0016020(membrane);GO:0030425(dendrite);GO:0031175(neuron projection development);GO:0042995(cell projection);GO:0043005(neuron projection);GO:0043025(neuronal cell body);GO:0045453(bone resorption);GO:0048168(regulation of neuronal synaptic plasticity);GO:0048168(regulation of neuronal synaptic plasticity)				neurochondrin [Source:HGNC Symbol;Acc:HGNC:17597]	protein_coding;processed_transcript	6.05530903538743	7.90044515822656	9.53553418446207	10.3035941289404	10.2994389776286	8.77244161521253	0.79969051055565	-0.322486326481781	0.125735337251055	0.372449153390907	down	no
ENSG00000020181	chr8	37784191	37844896	+	ADGRA2	ENST00000428068;ENST00000315215;ENST00000412232	GO:0001525(angiogenesis);GO:0002040(sprouting angiogenesis);GO:0004888(transmembrane signaling receptor activity);GO:0004930(G protein-coupled receptor activity);GO:0005515(protein binding);GO:0005886(plasma membrane);GO:0007165(signal transduction);GO:0007166(cell surface receptor signaling pathway);GO:0007186(G protein-coupled receptor signaling pathway);GO:0007417(central nervous system develo…		K08461		adhesion G protein-coupled receptor A2 [Source:HGNC Symbol;Acc:HGNC:17849]	protein_coding	1.63228346693103	2.34412296516074	1.11825670117547	0.990662476419771	1.16876754793939	0.729865207902563	1.76328921890034	0.818269128346025	0.063620446193244	0.252280510252418	up	no
ENSG00000020219	chr7	152445477	152447150	+	CCT8L1P	ENST00000465400					chaperonin containing TCP1 subunit 8 like 1, pseudogene [Source:HGNC Symbol;Acc:HGNC:32153]	processed_pseudogene	1e-04	1e-04	1e-04	1e-04	1e-04	1e-04	1	0	1	1	no	no
ENSG00000020256	chr20	52051663	52204308	-	ZFP64	ENST00000371518;ENST00000371523;ENST00000361387;ENST00000456175;ENST00000395989;ENST00000467811;ENST00000477786;ENST00000395979;ENST00000346617;ENST00000371515;ENST00000216923;ENST00000461898	GO:0000979(RNA polymerase II core promoter sequence-specific DNA binding);GO:0000981(DNA-binding transcription factor activity, RNA polymerase II-specific);GO:0003676(nucleic acid binding);GO:0003677(DNA binding);GO:0005515(protein binding);GO:0005634(nucleus);GO:0006357(regulation of transcription by RNA polymerase II);GO:0010468(regulation of gene expression);GO:0035097(histone methyltransferas…				ZFP64 zinc finger protein [Source:HGNC Symbol;Acc:HGNC:15940]	protein_coding;processed_transcript	4.8177691921944	5.409514289838	4.88672178910162	4.94690734963181	4.97593008129602	4.02298410294551	1.08376586022009	0.116053106520638	0.857177186974441	0.947585404359671	up	no
ENSG00000020426	chr14	60734742	60969965	+	MNAT1	ENST00000555545;ENST00000261245;ENST00000556764;ENST00000539616;ENST00000553354;ENST00000556525;ENST00000554002;ENST00000554641;ENST00000557134	GO:0000079(regulation of cyclin-dependent protein serine/threonine kinase activity);GO:0000082(G1/S transition of mitotic cell cycle);GO:0000086(G2/M transition of mitotic cell cycle);GO:0005515(protein binding);GO:0005634(nucleus);GO:0005654(nucleoplasm);GO:0005675(transcription factor TFIIH holo complex);GO:0005829(cytosol);GO:0006281(DNA repair);GO:0006283(transcription-coupled nucleotide-exci…	03022(Basal transcription factors);03420(Nucleotide excision repair);03420(Nucleotide excision repair)	K10842		MNAT1, CDK activating kinase assembly factor [Source:HGNC Symbol;Acc:HGNC:7181]	processed_transcript;protein_coding;retained_intron	5.73709948284756	5.52180442661852	5.52855906112974	5.74503663786433	5.46938083776115	5.22794437425845	1.02098853704003	0.0299666687148954	0.872362650265504	0.953457555956827	up	no
ENSG00000020577	chr14	54567097	54793315	+	SAMD4A	ENST00000554335;ENST00000251091;ENST00000392067;ENST00000631086;ENST00000555112;ENST00000555091;ENST00000557692;ENST00000557013;ENST00000554587;ENST00000555192;ENST00000556069;ENST00000553988;ENST00000555719	GO:0000289(nuclear-transcribed mRNA poly(A) tail shortening);GO:0000932(P-body);GO:0001650(fibrillar center);GO:0003723(RNA binding);GO:0003729(mRNA binding);GO:0005515(protein binding);GO:0005737(cytoplasm);GO:0005829(cytosol);GO:0006417(regulation of translation);GO:0017148(negative regulation of translation);GO:0030054(cell junction);GO:0030371(translation repressor activity);GO:0030425(dendri…				sterile alpha motif domain containing 4A [Source:HGNC Symbol;Acc:HGNC:23023]	protein_coding;processed_transcript;retained_intron	0.630328584552178	0.439147638619556	0.447485958915366	0.952185568693509	1.01421163968776	0.717341400164338	0.565242150355762	-0.823059042800338	0.0185606020814874	0.118319337244181	down	no
ENSG00000020633	chr1	24899511	24965010	-	RUNX3	ENST00000399916;ENST00000308873;ENST00000338888;ENST00000496967;ENST00000479341	GO:0000122(negative regulation of transcription by RNA polymerase II);GO:0000790(nuclear chromatin);GO:0000977(RNA polymerase II regulatory region sequence-specific DNA binding);GO:0000981(DNA-binding transcription factor activity, RNA polymerase II-specific);GO:0002062(chondrocyte differentiation);GO:0003677(DNA binding);GO:0003700(DNA-binding transcription factor activity);GO:0005515(protein bi…	04658(Th1 and Th2 cell differentiation);05169(Epstein-Barr virus infection);05169(Epstein-Barr virus infection)			runt related transcription factor 3 [Source:HGNC Symbol;Acc:HGNC:10473]	protein_coding;processed_transcript	9.38952341101039	5.20433690979438	10.2546347181075	8.33635313486624	8.85453126088879	7.78055949590979	0.995076421960783	-0.00712076586425676	0.790502051291854	0.916033777037001	down	no
ENSG00000020922	chr11	94415578	94493908	-	MRE11	ENST00000323929;ENST00000407439;ENST00000323977;ENST00000393241;ENST00000535120;ENST00000540013;ENST00000541157;ENST00000536754;ENST00000538923;ENST00000536144	GO:0000014(single-stranded DNA endodeoxyribonuclease activity);GO:0000019(regulation of mitotic recombination);GO:0000723(telomere maintenance);GO:0000724(double-strand break repair via homologous recombination);GO:0000729(DNA double-strand break processing);GO:0000781(chromosome, telomeric region);GO:0000784(nuclear chromosome, telomeric region);GO:0003677(DNA binding);GO:0003690(double-stranded…	03440(Homologous recombination);03450(Non-homologous end-joining);04218(Cellular senescence);04218(Cellular senescence)	K10865		MRE11 homolog, double strand break repair nuclease [Source:HGNC Symbol;Acc:HGNC:7230]	protein_coding;retained_intron;processed_transcript	9.87186526609442	9.29083211262843	8.67616768838601	7.44698924736637	7.79125971647809	8.15009534672909	1.19028797838089	0.251310661532485	0.408152701542738	0.688413120848458	up	no
ENSG00000021300	chr11	73646178	73662819	+	PLEKHB1	ENST00000398492;ENST00000536527;ENST00000354190;ENST00000227214;ENST00000398494;ENST00000543085;ENST00000544532;ENST00000545798;ENST00000539157;ENST00000546251;ENST00000535582;ENST00000538227;ENST00000541760;ENST00000543524;ENST00000541597;ENST00000535129;ENST00000542389;ENST00000540431;ENST00000426191;ENST00000540157;ENST00000545106;ENST00000544282	GO:0005515(protein binding);GO:0005737(cytoplasm);GO:0007275(multicellular organism development);GO:0007602(phototransduction);GO:0016020(membrane);GO:0016021(integral component of membrane);GO:0045595(regulation of cell differentiation);GO:0045595(regulation of cell differentiation)				pleckstrin homology domain containing B1 [Source:HGNC Symbol;Acc:HGNC:19079]	protein_coding;processed_transcript;retained_intron	0.0266409795256436	0.120554246908575	0.185052975471316	0.159462342793432	0.0879464490168255	0.03244169369552	1.18723468106571	0.247605141167301	1	1	up	no
ENSG00000021355	chr6	2832332	2841863	-	SERPINB1	ENST00000380739;ENST00000468511;ENST00000490094;ENST00000476896;ENST00000460260	GO:0004867(serine-type endopeptidase inhibitor activity);GO:0005576(extracellular region);GO:0005615(extracellular space);GO:0005737(cytoplasm);GO:0010466(negative regulation of peptidase activity);GO:0010951(negative regulation of endopeptidase activity);GO:0016020(membrane);GO:0030414(peptidase inhibitor activity);GO:0034774(secretory granule lumen);GO:0043312(neutrophil degranulation);GO:00620…	05146(Amoebiasis);05146(Amoebiasis)			serpin family B member 1 [Source:HGNC Symbol;Acc:HGNC:3311]	protein_coding;processed_transcript	52.1012554643912	44.5786617853627	31.3839870305218	19.6659468204792	20.7589968401707	21.4225081903512	2.07064156157636	1.05007783743507	3.6606824031603e-05	0.00142898179635682	up	yes
ENSG00000021461	chr7	99828013	99866095	+	CYP3A43	ENST00000631161;ENST00000354829;ENST00000342499;ENST00000417625;ENST00000436834;ENST00000415413;ENST00000433277;ENST00000444905;ENST00000463915;ENST00000477658;ENST00000491648;ENST00000495115;ENST00000222382;ENST00000312017;ENST00000434806;ENST00000481362;ENST00000472352	GO:0004497(monooxygenase activity);GO:0005506(iron ion binding);GO:0005783(endoplasmic reticulum);GO:0005789(endoplasmic reticulum membrane);GO:0016020(membrane);GO:0016021(integral component of membrane);GO:0016491(oxidoreductase activity);GO:0016705(oxidoreductase activity, acting on paired donors, with incorporation or reduction of molecular oxygen);GO:0016712(oxidoreductase activity, acting o…	05204(Chemical carcinogenesis);05204(Chemical carcinogenesis)	K17692	EC:1.14.14.1	cytochrome P450 family 3 subfamily A member 43 [Source:HGNC Symbol;Acc:HGNC:17450]	protein_coding;nonsense_mediated_decay;processed_transcript;retained_intron	1e-04	1e-04	1e-04	1e-04	1e-04	1e-04	1	0	1	1	no	no
ENSG00000021488	chr19	32830509	32869767	-	SLC7A9	ENST00000590341;ENST00000023064;ENST00000590465;ENST00000592232;ENST00000587772;ENST00000589659	GO:0003333(amino acid transmembrane transport);GO:0005515(protein binding);GO:0005886(plasma membrane);GO:0005887(integral component of plasma membrane);GO:0006865(amino acid transport);GO:0015171(amino acid transmembrane transporter activity);GO:0015175(neutral amino acid transmembrane transporter activity);GO:0015179(L-amino acid transmembrane transporter activity);GO:0015184(L-cystine transmem…	04974(Protein digestion and absorption);04974(Protein digestion and absorption)	K13868		solute carrier family 7 member 9 [Source:HGNC Symbol;Acc:HGNC:11067]	protein_coding;nonsense_mediated_decay;retained_intron	0.0323521955350269	0.0613658244803695	1e-04	1e-04	1e-04	1e-04	312.726733384655	8.28875874281742	1	1	up	no
ENSG00000021574	chr2	32063547	32157637	+	SPAST	ENST00000315285;ENST00000345662;ENST00000615843;ENST00000646571;ENST00000621856;ENST00000642455;ENST00000642281;ENST00000644408;ENST00000642751;ENST00000642999;ENST00000644954;ENST00000645400;ENST00000646082;ENST00000645671;ENST00000647007;ENST00000643334;ENST00000647133;ENST00000645730;ENST00000643327;ENST00000645159;ENST00000645550	GO:0000166(nucleotide binding);GO:0000281(mitotic cytokinesis);GO:0000815(ESCRT III complex);GO:0001578(microtubule bundle formation);GO:0003824(catalytic activity);GO:0005515(protein binding);GO:0005524(ATP binding);GO:0005634(nucleus);GO:0005654(nucleoplasm);GO:0005737(cytoplasm);GO:0005768(endosome);GO:0005783(endoplasmic reticulum);GO:0005789(endoplasmic reticulum membrane);GO:0005811(lipid d…		K13254	EC:5.6.1.1	spastin [Source:HGNC Symbol;Acc:HGNC:11233]	protein_coding;nonsense_mediated_decay;processed_transcript;retained_intron	2.10495086796628	2.2282649654373	2.19856120916755	2.63125329557429	2.93202678324552	2.23629704973656	0.837452715052528	-0.255920360769978	0.222952735639928	0.509380185448636	down	no
ENSG00000021645	chr14	78170373	79864417	+	NRXN3	ENST00000634499;ENST00000554738;ENST00000635466;ENST00000556088;ENST00000553363;ENST00000553631;ENST00000554719;ENST00000335750;ENST00000556496;ENST00000634266;ENST00000557081;ENST00000557594;ENST00000281127;ENST00000428277;ENST00000555387;ENST00000555073;ENST00000553803;ENST00000556003	GO:0001525(angiogenesis);GO:0004888(transmembrane signaling receptor activity);GO:0005246(calcium channel regulator activity);GO:0005886(plasma membrane);GO:0005887(integral component of plasma membrane);GO:0007155(cell adhesion);GO:0007158(neuron cell-cell adhesion);GO:0007165(signal transduction);GO:0007268(chemical synaptic transmission);GO:0007269(neurotransmitter secretion);GO:0007411(axon g…	04514(Cell adhesion molecules (CAMs));04514(Cell adhesion molecules (CAMs))	K07377		neurexin 3 [Source:HGNC Symbol;Acc:HGNC:8010]	protein_coding;nonsense_mediated_decay;retained_intron;processed_transcript	0.0688325048599936	0.0746945158673962	0.0498479488896041	0.243309949275829	0.231415304666881	0.18725524151915	0.292115811481843	-1.77538764521367	0.000301854560276166	0.00719138701578991	down	yes
ENSG00000021762	chr11	3087107	3165770	-	OSBPL5	ENST00000263650;ENST00000478260;ENST00000389989;ENST00000534454;ENST00000498536;ENST00000525498;ENST00000471998;ENST00000348039;ENST00000534491;ENST00000532951;ENST00000459995;ENST00000533234;ENST00000465323;ENST00000477622;ENST00000526122;ENST00000530372;ENST00000533721;ENST00000534157;ENST00000528124	GO:0001786(phosphatidylserine binding);GO:0005548(phospholipid transporter activity);GO:0005783(endoplasmic reticulum);GO:0005789(endoplasmic reticulum membrane);GO:0005829(cytosol);GO:0006869(lipid transport);GO:0006893(Golgi to plasma membrane transport);GO:0008142(oxysterol binding);GO:0008203(cholesterol metabolic process);GO:0008289(lipid binding);GO:0015248(sterol transporter activity);GO:0…	04979(Cholesterol metabolism);04979(Cholesterol metabolism)	K20464		oxysterol binding protein like 5 [Source:HGNC Symbol;Acc:HGNC:16392]	protein_coding;retained_intron;nonsense_mediated_decay;processed_transcript	5.82186940465676	7.39737110959454	6.77195790124448	5.65892525050181	6.02561645938713	4.85393339729694	1.208769145035	0.273538739942716	0.397048564905308	0.678133293556584	up	no
ENSG00000021776	chr15	34851782	34969742	-	AQR	ENST00000156471;ENST00000543879;ENST00000559090;ENST00000559767;ENST00000560117;ENST00000558202	GO:0000166(nucleotide binding);GO:0000398(mRNA splicing, via spliceosome);GO:0003723(RNA binding);GO:0003729(mRNA binding);GO:0004386(helicase activity);GO:0005515(protein binding);GO:0005524(ATP binding);GO:0005634(nucleus);GO:0005654(nucleoplasm);GO:0005681(spliceosomal complex);GO:0006283(transcription-coupled nucleotide-excision repair);GO:0006397(mRNA processing);GO:0008380(RNA splicing);GO:…	03040(Spliceosome);03040(Spliceosome)	K12874		aquarius intron-binding spliceosomal factor [Source:HGNC Symbol;Acc:HGNC:29513]	protein_coding;nonsense_mediated_decay;retained_intron	4.14306476114958	4.483187178021	7.04882501839029	6.48177017452163	6.55522577127541	5.65391856756757	0.838646870186725	-0.2538646332979	0.206829711724166	0.489530780118389	down	no
ENSG00000021826	chr2	210477682	210679107	+	CPS1	ENST00000417946;ENST00000518043;ENST00000523702;ENST00000430249;ENST00000233072;ENST00000619804;ENST00000497163;ENST00000451903;ENST00000467353;ENST00000497121;ENST00000645825;ENST00000470791;ENST00000479988	GO:0000050(urea cycle);GO:0000166(nucleotide binding);GO:0001889(liver development);GO:0003824(catalytic activity);GO:0004087(carbamoyl-phosphate synthase (ammonia) activity);GO:0004088(carbamoyl-phosphate synthase (glutamine-hydrolyzing) activity);GO:0004175(endopeptidase activity);GO:0005509(calcium ion binding);GO:0005515(protein binding);GO:0005524(ATP binding);GO:0005543(phospholipid binding…	00220(Arginine biosynthesis);00250(Alanine, aspartate and glutamate metabolism);00910(Nitrogen metabolism);00910(Nitrogen metabolism)	K01948	EC:6.3.4.16	carbamoyl-phosphate synthase 1 [Source:HGNC Symbol;Acc:HGNC:2323]	protein_coding;retained_intron;processed_transcript	217.87767719239	229.324455378747	102.931287258561	77.5138075326218	76.9517136622738	73.3633134870534	2.41467863625642	1.27183119704055	1.22732544823574e-05	0.000586726373521276	up	yes
ENSG00000021852	chr1	56929207	56966140	-	C8B	ENST00000371237;ENST00000535057;ENST00000543257;ENST00000465658;ENST00000468990;ENST00000494324	GO:0002376(immune system process);GO:0005515(protein binding);GO:0005576(extracellular region);GO:0005579(membrane attack complex);GO:0005615(extracellular space);GO:0006955(immune response);GO:0006956(complement activation);GO:0006957(complement activation, alternative pathway);GO:0006958(complement activation, classical pathway);GO:0016020(membrane);GO:0019835(cytolysis);GO:0030449(regulation o…	04610(Complement and coagulation cascades);05020(Prion diseases);05146(Amoebiasis);05322(Systemic lupus erythematosus);05322(Systemic lupus erythematosus)			complement C8 beta chain [Source:HGNC Symbol;Acc:HGNC:1353]	protein_coding;retained_intron;processed_transcript	1e-04	1e-04	1e-04	1e-04	1e-04	1e-04	1	0	1	1	no	no
ENSG00000022267	chrX	136146702	136211359	+	FHL1	ENST00000629039;ENST00000394155;ENST00000652745;ENST00000627578;ENST00000652457;ENST00000651929;ENST00000370690;ENST00000618438;ENST00000651089;ENST00000420362;ENST00000458357;ENST00000628443;ENST00000627383;ENST00000630084;ENST00000630278;ENST00000452016;ENST00000628919;ENST00000625935;ENST00000535737;ENST00000627812;ENST00000651256;ENST00000434885;ENST00000543669;ENST00000394153;ENST00000456445…	GO:0003254(regulation of membrane depolarization);GO:0003674(molecular_function);GO:0005515(protein binding);GO:0005634(nucleus);GO:0005737(cytoplasm);GO:0005829(cytosol);GO:0005886(plasma membrane);GO:0005925(focal adhesion);GO:0007275(multicellular organism development);GO:0007517(muscle organ development);GO:0009887(animal organ morphogenesis);GO:0010972(negative regulation of G2/M transition …	04630(Jak-STAT signaling pathway);04630(Jak-STAT signaling pathway)	K14365		four and a half LIM domains 1 [Source:HGNC Symbol;Acc:HGNC:3702]	protein_coding;processed_transcript;retained_intron	2.30966068254229	8.22570046740023	3.55121772704878	1.93252905353917	1.8370487056988	1.30368994744621	2.77662833728088	1.47333407962484	0.000836491291732431	0.0151079505744941	up	yes
ENSG00000022277	chr20	56468585	56519449	+	RTF2	ENST00000023939;ENST00000357348;ENST00000395881;ENST00000484084;ENST00000449062;ENST00000487211;ENST00000466260;ENST00000477485;ENST00000477573	GO:0003674(molecular_function);GO:0003677(DNA binding);GO:0005515(protein binding);GO:0005634(nucleus);GO:0005657(replication fork);GO:0008150(biological_process);GO:0071171(site-specific DNA replication termination at RTS1 barrier);GO:0072711(cellular response to hydroxyurea);GO:0097752(regulation of DNA stability);GO:1902979(mitotic DNA replication termination);GO:1902979(mitotic DNA replicatio…				replication termination factor 2 [Source:HGNC Symbol;Acc:HGNC:15890]	protein_coding;processed_transcript;retained_intron	22.860082842727	25.9454096692099	28.7496074186562	25.514848067684	24.6338449456067	25.6585291124785	1.0230568771129	0.0328863543185321	0.858490347896137	0.948313329465077	up	no
ENSG00000022355	chr5	161847063	161899981	+	GABRA1	ENST00000638112;ENST00000023897;ENST00000635096;ENST00000428797;ENST00000393943;ENST00000637044;ENST00000636340;ENST00000437025;ENST00000519621;ENST00000636573;ENST00000521339;ENST00000637620;ENST00000638159;ENST00000637827;ENST00000522651;ENST00000634335;ENST00000635880;ENST00000635916;ENST00000636408;ENST00000519542	GO:0004888(transmembrane signaling receptor activity);GO:0004890(GABA-A receptor activity);GO:0005216(ion channel activity);GO:0005230(extracellular ligand-gated ion channel activity);GO:0005237(inhibitory extracellular ligand-gated ion channel activity);GO:0005254(chloride channel activity);GO:0005886(plasma membrane);GO:0005887(integral component of plasma membrane);GO:0006811(ion transport);GO…	04080(Neuroactive ligand-receptor interaction);04723(Retrograde endocannabinoid signaling);04727(GABAergic synapse);04742(Taste transduction);05032(Morphine addiction);05033(Nicotine addiction);05033(Nicotine addiction)			gamma-aminobutyric acid type A receptor alpha1 subunit [Source:HGNC Symbol;Acc:HGNC:4075]	protein_coding;nonsense_mediated_decay;processed_transcript;retained_intron	0.0333661435928507	0.156750388518631	1e-04	0.172272813086943	0.180784578461072	0.112547671917601	0.40853621886251	-1.29146410842088	0.162908487014313	0.428990291151411	down	no
ENSG00000022556	chr19	54953130	55001142	+	NLRP2	ENST00000588619;ENST00000588107;ENST00000433772;ENST00000543010;ENST00000540597;ENST00000391721;ENST00000339757;ENST00000539848;ENST00000537859;ENST00000585500;ENST00000427260;ENST00000448584;ENST00000263437;ENST00000397169;ENST00000540005;ENST00000543277;ENST00000381637;ENST00000586512;ENST00000542755	GO:0000166(nucleotide binding);GO:0000784(nuclear chromosome, telomeric region);GO:0002376(immune system process);GO:0005515(protein binding);GO:0005524(ATP binding);GO:0005737(cytoplasm);GO:0005794(Golgi apparatus);GO:0005829(cytosol);GO:0006915(apoptotic process);GO:0006954(inflammatory response);GO:0032088(negative regulation of NF-kappaB transcription factor activity);GO:0032090(Pyrin domain …		K19409		NLR family pyrin domain containing 2 [Source:HGNC Symbol;Acc:HGNC:22948]	protein_coding;retained_intron;nonsense_mediated_decay;processed_transcript	1e-04	1e-04	1e-04	1e-04	1e-04	1e-04	1	0	1	1	no	no
ENSG00000022567	chr8	141207166	141308305	-	SLC45A4	ENST00000519067;ENST00000517878;ENST00000024061;ENST00000520137;ENST00000519986;ENST00000521804	GO:0008506(sucrose:proton symporter activity);GO:0015770(sucrose transport);GO:0016020(membrane);GO:0016021(integral component of membrane);GO:0016021(integral component of membrane)		K15378		solute carrier family 45 member 4 [Source:HGNC Symbol;Acc:HGNC:29196]	protein_coding;processed_transcript	3.77576573652416	1.95246330785316	1.94279928392193	1.54096628508364	1.11215035199814	1.38644790590149	1.89897407175331	0.925220207326123	0.0140215360233617	0.0997553778479344	up	no
ENSG00000022840	chr12	120533480	120577588	+	RNF10	ENST00000539486;ENST00000542438;ENST00000325954;ENST00000538796;ENST00000413266;ENST00000551139;ENST00000536869;ENST00000537997;ENST00000543578;ENST00000535417;ENST00000542207;ENST00000543675;ENST00000537740;ENST00000537376;ENST00000546262;ENST00000544124;ENST00000540046;ENST00000545419;ENST00000535395;ENST00000366112;ENST00000535470;ENST00000538254;ENST00000543757;ENST00000542701;ENST00000544805	GO:0003677(DNA binding);GO:0004842(ubiquitin-protein transferase activity);GO:0005515(protein binding);GO:0005634(nucleus);GO:0005737(cytoplasm);GO:0010626(negative regulation of Schwann cell proliferation);GO:0031643(positive regulation of myelination);GO:0044212(transcription regulatory region DNA binding);GO:0045893(positive regulation of transcription, DNA-templated);GO:0045944(positive regul…				ring finger protein 10 [Source:HGNC Symbol;Acc:HGNC:10055]	protein_coding;nonsense_mediated_decay;processed_transcript;retained_intron	25.7709404018644	26.8048131315254	24.0207654620339	22.7761821010169	22.6148959972881	22.0588287008475	1.13560600199949	0.183462379247164	0.589158008143939	0.812525349706271	up	no
ENSG00000022976	chr14	102317377	102342367	+	ZNF839	ENST00000558850;ENST00000559185;ENST00000442396;ENST00000559098;ENST00000561251;ENST00000560568;ENST00000559155;ENST00000558490;ENST00000558462;ENST00000557803;ENST00000560112;ENST00000420933	GO:0003676(nucleic acid binding);GO:0046872(metal ion binding);GO:0046872(metal ion binding)				zinc finger protein 839 [Source:HGNC Symbol;Acc:HGNC:20345]	protein_coding;nonsense_mediated_decay;retained_intron;processed_transcript	2.10374164329159	2.37019371645796	1.58051706994633	1.24026188747764	1.29808917191413	1.44645731449016	1.51938358425947	0.603486139259242	0.148811359850872	0.407858570944158	up	no
ENSG00000023041	chr10	112424428	112446917	-	ZDHHC6	ENST00000626395;ENST00000369405;ENST00000369404;ENST00000482410;ENST00000471035	GO:0005515(protein binding);GO:0005783(endoplasmic reticulum);GO:0005789(endoplasmic reticulum membrane);GO:0005794(Golgi apparatus);GO:0006612(protein targeting to membrane);GO:0016020(membrane);GO:0016021(integral component of membrane);GO:0016409(palmitoyltransferase activity);GO:0016740(transferase activity);GO:0016746(transferase activity, transferring acyl groups);GO:0018230(peptidyl-L-cyst…		K20031	EC:2.3.1.225	zinc finger DHHC-type containing 6 [Source:HGNC Symbol;Acc:HGNC:19160]	protein_coding;processed_transcript	14.8245763759338	16.0353521400747	15.016938255603	16.7668489634472	17.4394089885272	15.5389131024546	0.922237592095422	-0.116789621043518	0.384047511062977	0.667177764181725	down	no
ENSG00000023171	chr11	123358428	123627774	+	GRAMD1B	ENST00000638157;ENST00000533341;ENST00000640939;ENST00000635736;ENST00000525757;ENST00000633646;ENST00000633087;ENST00000638086;ENST00000632815;ENST00000456860;ENST00000322282;ENST00000529750;ENST00000532581;ENST00000529432;ENST00000534764;ENST00000646146;ENST00000450171;ENST00000525945	GO:0001786(phosphatidylserine binding);GO:0005783(endoplasmic reticulum);GO:0005789(endoplasmic reticulum membrane);GO:0005886(plasma membrane);GO:0006869(lipid transport);GO:0008289(lipid binding);GO:0015485(cholesterol binding);GO:0016020(membrane);GO:0016021(integral component of membrane);GO:0030301(cholesterol transport);GO:0042632(cholesterol homeostasis);GO:0070300(phosphatidic acid bindin…				GRAM domain containing 1B [Source:HGNC Symbol;Acc:HGNC:29214]	protein_coding;processed_transcript;retained_intron	1.30790090345243	1.71327805365984	1.82781433781614	1.64423586672019	1.55227911300682	1.19032141322093	1.10535084069317	0.144504356758942	0.793709726414413	0.917067717644013	up	no
ENSG00000023191	chr11	494512	507259	-	RNH1	ENST00000534797;ENST00000397614;ENST00000397615;ENST00000354420;ENST00000397604;ENST00000525522;ENST00000525701;ENST00000529768;ENST00000533410;ENST00000438658;ENST00000356187;ENST00000524464;ENST00000529115;ENST00000527485;ENST00000529368;ENST00000529306;ENST00000524780;ENST00000531149;ENST00000531223;ENST00000528713;ENST00000532055;ENST00000533592;ENST00000531540;ENST00000526295	GO:0005515(protein binding);GO:0005654(nucleoplasm);GO:0005737(cytoplasm);GO:0005829(cytosol);GO:0006402(mRNA catabolic process);GO:0008428(ribonuclease inhibitor activity);GO:0032311(angiogenin-PRI complex);GO:0043086(negative regulation of catalytic activity);GO:0045765(regulation of angiogenesis);GO:0070062(extracellular exosome);GO:0070062(extracellular exosome)				ribonuclease/angiogenin inhibitor 1 [Source:HGNC Symbol;Acc:HGNC:10074]	protein_coding;retained_intron;nonsense_mediated_decay;processed_transcript	17.7040940134256	17.9928871315433	16.7274762038242	19.4419798595064	16.196804326824	21.419749044345	0.918783823917315	-0.122202637997066	0.355606799204758	0.643210863252284	down	no
ENSG00000023228	chr2	206114817	206159444	-	NDUFS1	ENST00000233190;ENST00000455934;ENST00000423725;ENST00000457011;ENST00000440274;ENST00000449699;ENST00000432169;ENST00000498520;ENST00000456284;ENST00000454195	GO:0003954(NADH dehydrogenase activity);GO:0005515(protein binding);GO:0005739(mitochondrion);GO:0005743(mitochondrial inner membrane);GO:0005747(mitochondrial respiratory chain complex I);GO:0005758(mitochondrial intermembrane space);GO:0005759(mitochondrial matrix);GO:0006120(mitochondrial electron transport, NADH to ubiquinone);GO:0008137(NADH dehydrogenase (ubiquinone) activity);GO:0008637(ap…	00190(Oxidative phosphorylation);04714(Thermogenesis);04723(Retrograde endocannabinoid signaling);04932(Non-alcoholic fatty liver disease (NAFLD));05010(Alzheimer disease);05012(Parkinson disease);05016(Huntington disease);05016(Huntington disease)	K03934	1.6.99.3;EC:7.1.1.2	NADH:ubiquinone oxidoreductase core subunit S1 [Source:HGNC Symbol;Acc:HGNC:7707]	protein_coding;retained_intron;nonsense_mediated_decay	12.7460405019714	12.7109318756366	10.7890753145228	8.74054132470839	9.48402633785116	9.49362205889601	1.30766287612478	0.386990652738273	0.131730856784698	0.381506206005854	up	no
[truncated: 58,400 more rows]

## Sheet: Sheet2
gene_id	chr	start	end	strand	gene_name	transcript_id	GO	KEGG	KO_ENTRY	EC	Description	trans_type	FPKM.KO1	FPKM.KO2	FPKM.KO3	FPKM.WT1	FPKM.WT2	FPKM.WT3	fc	log2.fc.	pval	qval	regulation	significant
[truncated: 1,602 more rows]

## Sheet: Sheet1
gene_id	chr	start	end	strand	gene_name	transcript_id	GO	KEGG	KO_ENTRY	EC	Description	trans_type	FPKM.KO1	FPKM.KO2	FPKM.KO3	mean-KO	FPKM.WT1	FPKM.WT2	FPKM.WT3	mean-WT	fc	log2.fc.	pval	qval	regulation	significant
[truncated: 1,409 more rows]
